# Supplementary material for: Exploring the attitudes of medical faculty members and students in Pakistan towards plagiarism: a cross sectional survey
Source: PeerJ. 2015 Jun 18;3:e1031. doi: 10.7717/peerj.1031 (PMC4476128; doi:10.7717/peerj.1031)
Supplement: Supplemental Information 1 [file peerj-03-1031-s002.csv]

College	Age	Gender	Job_Description	Experience	Location	highest_educational_qualif	Abroad_education	Training_Medical_writing	Research_ethics	Medical_writing	S1	S2	S3	S4	S5	S6	S7	S8	S9	S10	S11	S12	S13	S14	S15	S16	S17	S18	S19	S20	S21	S22	S23	S24	S25	S1R	S2R	S3R	S4R	S5R	S6R	S7R	S8R	S9R	S10R	S11R	S12R	S13R	S14R
8	23	2	4	1	2	1	2	2	2	1	2	2	1		2	3	1	3	2	3	1	1	2	1	2	2	1	3	2	1	2	2	1	3	1	2	2	3		2	1	3	1	2	1	3	3	2	3
8	26	2	4	2	2	3	2	2	1	1	3	3	3	3	3	2	3	3	3	1	1	1	1	1	3	3	3	1	1	1	3	3	3	3	3	1	1	1	1	1	2	1	1	1	3	3	3	3	3
8	27	2	4	1	2	1	2	2	2	2	2	2	3	3	3	2	2	2	2	1	2	1	1	3	3	3	2	1	2	2	2	3	3	2	2	2	2	1	1	1	2	2	2	2	3	2	3	3	1
1	61	1	4	5	1	1	2	2	2	1	2	1	3	3	3	2	2	2	3	1	1	1	1	2	3	3	3	3	2	2	2	1	3	2	2	2	3	1	1	1	2	2	2	1	3	3	3	3	2
1	28	2	4	1	1	1	2	2	2	2	2	3	1	3	1	3	2	2	3	1	3	1	1	2	3	3	1	1	1	2	2	2	3	2	2	2	1	3	1	3	1	2	2	1	3	1	3	3	2
7	32	2	5	2	2	1	2	1	1	1	1	1	1	3	3	3	2	3	1	1	1	3	1	2	3	3	2	2	2	1	2	3	3	2	2	3	3	3	1	1	1	2	1	3	3	3	1	3	2
7	32	1	4	2	2	1	1	1	1	2	2	2	3	3	3	1	1	3	3	1	3	3	3	3	1	3	3	1	1	3	3	1	3	3	1	2	2	1	1	1	3	3	1	1	3	1	1	1	1
7	25	1	1	2	2	3	2	2	1	1	2	2	2	3	3	3	1	2	3	1	1	1	1	2	1	3	3	3	2	2	2	2	2	2	2	2	2	2	1	1	1	3	2	1	3	3	3	3	2
5	33	1	1	3	1	3	1	1	1	1	3	2	3	3	2	2	2	1	3	1	1	3	1	2	3	2	3	1	3	3	2	1	2	3	2	1	2	1	1	2	2	2	3	1	3	3	1	3	2
3	32	2	4	3	1	3	2	1	1	1	2	2	3	2	3	2	2	2	2	1	1	3	1	2	2	2	2	2	2	2	2	2	2	2	2	2	2	1	2	1	2	2	2	2	3	3	1	3	2
8	40	2	1	3	2	4	2	1	1	1	2	2	3	3	1	2	2	3	2	1	1	3	1	2	2	2	1	1	3	2	2	1	3	2	3	2	2	1	1	3	2	2	1	2	3	3	1	3	2
1	30	2	4	2	1	3	2	1	1	1	1	1	3	2	2	2	2	2	3	3	2	2	1	1	3	2	1	2	2	2	2	2	2	2	2	3	3	1	2	2	2	2	2	1	1	2	2	3	3
7	24	2	4	2	2	1	2	1	1	1	2	1	3	2	3	2	2	2	2	1	1	3	1	2	2	3	3	2	2	3	2	2	2	2	3	2	3	1	2	1	2	2	2	2	3	3	1	3	2
7	36	2	5	2	2	1	1	1	1	1	2	3	3	2	2	2	2	2	2	3	2	2	1	2	2	2	2	2	2	3	2	2	2	2	2	2	1	1	2	2	2	2	2	2	1	2	2	3	2
7	35	1	1	3	2	1	2	1	1	1	2	3	3	2	3	1	2	1	2	1	3	2	1	2	1	3	1	1	3	2	2	1	2	2	1	2	1	1	2	1	3	2	3	2	3	1	2	3	2
7	46	2	2	5	2	4	2	1	1	1	2	3	3	2	1	2	2	2	2	1	1	1	1	2	2	2	1	1	2	2	2	2	2	2	2	2	1	1	2	3	2	2	2	2	3	3	3	3	2
1	37	2	1	3	1	3	2	1	1	1	2	1	1	3	3	2	3	2	3	1	3	3	1	2	1	2	3	1	3	1	2	1	1	2	3	2	3	3	1	1	2	1	2	1	3	1	1	3	2
5	32	1	1	3	1	3	1	1	1	1	2	3	1	2	3	3	2	2	2	1	1	1	1	2	1	2	2	2	2	2	2	2	2	2	2	2	1	3	2	1	1	2	2	2	3	3	3	3	2
6	58	1	1	5	1	3	2	1	1	1	2	3	2	3	2	1	2	2	1	2	1	1	1	2	3	2	2	2	2	1	2	2	2	2	2	2	1	2	1	2	3	2	2	3	2	3	3	3	2
5	23	1	5	1	1	1	1	2	1	2	2	2	3	3	3	2	2	2	2	3	3	1	1	3	1	1	1	3	2	3	2	1	1	2	2	2	2	1	1	1	2	2	2	2	1	1	3	3	1
7	29	1	4	2	2	4	2	1	1	1	2	3	2	2	3	1	2	2	2	3	2	3	1	2	2	2	3	1	2	1	2	2	2	2	2	2	1	2	2	1	3	2	2	2	1	2	1	3	2
5	30	1	4	3	1	3	1	1	1	1	2	3	2	2	2	2	2	2	2	3	1	3	1	2	2	2	3	2	2	1	2	2	2	2	2	2	1	2	2	2	2	2	2	2	1	3	1	3	2
7	50	2	4	3	2	1	2	2	2	2	2	1	3	2	3	1	3	2	2	1	3	1	1	2	2	2	3	2	2	1	2	3	3	2	2	2	3	1	2	1	3	1	2	2	3	1	3	3	2
3	29	1	5	3	1	5	1	1	1	1	2	3	1	3	1	3	2	1	2	1	3	2	1	1	1	3	1	2	2	2	2	1	1	2	2	2	1	3	1	3	1	2	3	2	3	1	2	3	3
1	50	1	2	5	1	3	2	1	1	1	2	2	2	2	2	2	2	2	2	1	1	1	1	2	1	3	2	2	2	2	2	1	1	2	2	2	2	2	2	2	2	2	2	2	3	3	3	3	2
7	28	2	4	2	2	3	2	1	1	2	2	1	2	2	2	3	2	2	2	1	1	1	1	2	2	2	2	2	2	1	2	2	2	2	2	2	3	2	2	2	1	2	2	2	3	3	3	3	2
1	30	2	4	2	1	3	2	1	1	1	2	1	1	2	1	3	2	2	3	1	1	1	1	2	2	3	3	2	2	2	2	2	1	2	2	2	3	3	2	3	1	2	2	1	3	3	3	3	2
5	23	2	5	2	1	1	2	1	2	2	2	3	2	1	3	2	1	3	2	1	3	2	1	3	1	2	2	3	1	2	3	1	3	1	2	2	1	2	3	1	2	3	1	2	3	1	2	3	1
1	28	1	4	1	1	1	1	2	1	2	2	3	2	3	2	1	2	1	2	3	1	2	1	1	1	3	1	2	2	2	1	3	2	1	3	2	1	2	1	2	3	2	3	2	1	3	2	3	3
7	31	1	4	2	2	1	2	1	1	1	2	2	2	2	2	2	2	2	2	2	2	1	1	2	2	2	2	2	2	2	2	2	2	2	2	2	2	2	2	2	2	2	2	2	2	2	3	3	2
8	29	1	1	2	2	3	1	1	1	1	2	2	2	2	2	2	2	2	2	2	2	2	1	2	2	2	2	2	2	2	2	2	2	2	2	2	2	2	2	2	2	2	2	2	2	2	2	3	2
8	34	1	1	2	2	4	2	1	1	1	2	2	2	2	2	2	2	2	2	2	2	2	2	2	2	2	2	2	2	2	2	2	2	2	2	2	2	2	2	2	2	2	2	2	2	2	2	2	2
1	39	1	1	3	1	3	2	1	1	1	2	2	2	2	2	2	2	2	2	3	1	1	1	2	2	2	3	2	2	2	2	2	2	2	2	2	2	2	2	2	2	2	2	2	1	3	3	3	2
2	56	1	4	5	1	1	2	2	2	2	2	2	2	1	2	2	2	2	2	1	1	2	2	2	2	2	1	2	2	2	2	2	1	1	1	2	2	2	3	2	2	2	2	2	3	3	2	2	2
2	43	1	4	2	1	1	2	2	2	2	2	2	2	2	2	2	2	2	1	1	2	1	1	2	2	2	1	2	2	2	2	2	2	1	1	2	2	2	2	2	2	2	2	3	3	2	3	3	2
3	36	2	4	4	1	3	2	1	2	1	3	1	1	3	1	2	2	2	3	1	2	2	1	1	2	2	1	1	3	3	1	1	1	2	3	1	3	3	1	3	2	2	2	1	3	2	2	3	3
8	25	2	4	2	2	1	2	1	2	2	2	3	2	2	1	2	2	2	2	1	1	1	1	2	1	2	2	1	3	2	2	2	1	2	2	2	1	2	2	3	2	2	2	2	3	3	3	3	2
1	52	1	2	5	1	3	2	1	2	1	2	2	2	2	2	2	2	2	2	1	1	1	1	2	1	2	1	2	2	2	2	2	2	2	2	2	2	2	2	2	2	2	2	2	3	3	3	3	2
7	36	2	1	3	2	3	2	1	1	1	3	1	1	2	1	3	2	3	2	1	2	3	1	3	2	2	1	2	2	2	2	1	2	2	3	1	3	3	2	3	1	2	1	2	3	2	1	3	1
7	32	1	1	3	2	4	2	1	1	1	2	1	3	2	3	1	2	2	2	1	2	1	1	2	1	2	1	1	2	2	3	3	1	2	3	2	3	1	2	1	3	2	2	2	3	2	3	3	2
7	42	2	1	3	2	3	2	1	1	1	2	3	2	2	1	2	2	2	2	1	2	1	1	1	1	2	3	2	2	2	2	2	2	2	2	2	1	2	2	3	2	2	2	2	3	2	3	3	3
1	43	1	3	4	1	5	1	1	1	1	2	2	2	2	2	2	2	2	2	3	3	1	1	2	1	2	3	2	2	2	2	1	1	2	2	2	2	2	2	2	2	2	2	2	1	1	3	3	2
8	31	1	4	3	2	1	2	1	2	2	2	2	2	2	2	2	2	2	2	2	3	2	2	2	2	1	3	2	2	2	2	2	2	2	2	2	2	2	2	2	2	2	2	2	2	1	2	2	2
1	33	2	4	3	1	1	2	1	1	1	2	1	3	2	3	1	2	1	2	1	2	1	1	2	1	2	1	2	2	2	2	1	1	2	1	2	3	1	2	1	3	2	3	2	3	2	3	3	2
1	34	2	4	3	1	1	2	2	2	2	2	1	3	1	1	1	2	3	2	2	2	1	1	1	2	2	2	1	1	1	3	1	2	2	1	2	3	1	3	3	3	2	1	2	2	2	3	3	3
7	30	2	5	3	2	3	2	1	2	1	2	1	2	1	3	3	2	2	2	1	2	2	1	3	1	1	2	2	1	2	2	1	2	2	1	2	3	2	3	1	1	2	2	2	3	2	2	3	1
7	53	1	5	2	2	1	1	2	1	1	2	1	2	2	2	1	2	2	2	2	1	1	1	2	2	2	2	2	2	1	1	2	2	2	2	2	3	2	2	2	3	2	2	2	2	3	3	3	2
7	32	1	4	3	2	1	2	2	2	2	2	2	1	2	1	2	2	2	2	1	1	2	1	2	2	2	2	2	2	2	2	2	1	2	2	2	2	3	2	3	2	2	2	2	3	3	2	3	2
1	39	1	3	4	1	4	2	1	1	1	2	2	2	2	2	2	2	2	1	2	1	1	2	1	2	1	1	2	2	2	2	2	2	2	2	2	2	2	2	2	2	2	2	3	2	3	3	2	3
1	33	2	4	2	1	1	2	2	2	2	2	1	2	2	2	2	2	2	2	2	2	1	1	2	1	2	2	2	2	2	2	2	2	2	2	2	3	2	2	2	2	2	2	2	2	2	3	3	2
7	32	2	4	2	2	1	2	1	1	1	2	1	2	2	2	2	3	2	1	2	3	1	1	2	1	2	3	2	2	3	2	2	2	2	2	2	3	2	2	2	2	1	2	3	2	1	3	3	2
1	34	2	4	3	1	2	2	2	2	2	3	3	3	1	1	1	2	3	2	2	2	2	1	3	1	1	1	2	2	3	3	1	3	3	3	1	1	1	3	3	3	2	1	2	2	2	2	3	1
6	28	2	4	2	1	1	2	1	1	1	2	2	1	1	1	1	3	3	2	1	2	1	1	2	1	2	1	1	2	2	1	1	2	2	3	2	2	3	3	3	3	1	1	2	3	2	3	3	2
7	45	2	1	3	2	4	2	1	1	1	2	2	2	2	1	2	2	2	2	1	2	1	1	2	1	1	1	1	2	2	2	1	2	2	2	2	2	2	2	3	2	2	2	2	3	2	3	3	2
7	44	2	1	1	2	3	1	1	1	1	2	1	2	2	1	1	2	2	2	2	1	1	1	2	2	2	1	1	3	2	2	1	2	2	1	2	3	2	2	3	3	2	2	2	2	3	3	3	2
1	33	2	4	1	1	1	2	2	2	2	3	1	1	2	1	1	2	2	2	3	2	1	2	1	2	3	1	2	2	2	2	1	2	2	1	1	3	3	2	3	3	2	2	2	1	2	3	2	3
5	28	2	5	2	1	1	2	1	2	1	1	1	1	2	1	2	1	2	2	1	1	1	1	2	3	2	3	1	3	3	2	2	2	2	2	3	3	3	2	3	2	3	2	2	3	3	3	3	2
5	24	2	5	2	1	1	2	1	1	1	2	2	2	2	2	1	1	1	2	1	1	1	1	2	1	2	1	1	1	2	2	1	2	1	1	2	2	2	2	2	3	3	3	2	3	3	3	3	2
3	30	2	4	2	1	1	2	1	2	1	2	1	2	1	2	1	2	1	2	1	3	1	1	2	2	2	1	1	1	1	2	1	1	1	3	2	3	2	3	2	3	2	3	2	3	1	3	3	2
7	33	2	5	3	2	3	2	1	1	1	2	1	1	2	1	2	2	2	2	1	1	1	1	2	1	2	1	2	1	2	2	1	1	2	1	2	3	3	2	3	2	2	2	2	3	3	3	3	2
1	25	1	4	1	1	1	2	2	2	1	2	1	2	2	2	2	2	2	1	1	2	2	1	2	1	1	1	2	2	1	2	1	2	2	2	2	3	2	2	2	2	2	2	3	3	2	2	3	2
1	58	1	3	4	1	4	1	1	1	1	2	1	2	2	2	2	2	2	1	1	2	2	1	2	1	1	1	2	2	1	2	1	2	2	2	2	3	2	2	2	2	2	2	3	3	2	2	3	2
7	28	1	4	2	2	1	2	1	1	2	2	1	1	2	1	3	1	1	2	1	3	1	1	2	1	3	2	1	2	2	2	1	1	2	3	2	3	3	2	3	1	3	3	2	3	1	3	3	2
1	34	2	4	3	1	1	2	2	2	2	3	1	1	1	1	1	1	3	3	1	2	2	1	1	3	1	1	3	2	2	1	3	3	1	1	1	3	3	3	3	3	3	1	1	3	2	2	3	3
8	32	2	4	2	2	3	2	1	1	1	2	1	2	2	2	1	1	2	2	1	3	1	1	2	1	2	2	3	3	3	3	1	2	2	1	2	3	2	2	2	3	3	2	2	3	1	3	3	2
8	26	2	4	2	2	1	2	2	2	2	2	2	2	2	1	1	2	1	2	1	2	1	1	1	1	2	1	3	3	3	2	3	3	2	1	2	2	2	2	3	3	2	3	2	3	2	3	3	3
8	31	1	1	2	2	3	1	1	1	1	1	1	1	2	1	1	3	1	2	1	2	1	1	2	1	2	1	2	2	1	2	1	2	2	1	3	3	3	2	3	3	1	3	2	3	2	3	3	2
7	45	1	2	4	2	4	2	1	1	1	2	1	2	2	2	2	1	2	1	1	2	1	1	2	1	1	1	1	2	2	2	1	1	2	2	2	3	2	2	2	2	3	2	3	3	2	3	3	2
8	34	1	5	3	2	1	2	1	1	1	1	1	2	1	2	2	1	1	2	2	2	2	2	1	2	1	2	1	2	1	2	2	1	1	2	3	3	2	3	2	2	3	3	2	2	2	2	2	3
4	35	2	4	2	1	4	2	1	1	1	1	1	1	2	1	1	2	2	2	1	2	1	2	2	1	2	1	1	2	2	2	1	2	2	3	3	3	3	2	3	3	2	2	2	3	2	3	2	2
3	31	2	5	2	1	1	2	1	2	2	2	1	1	2	1	1	2	1	2	1	2	1	1	1	2	2	2	1	2	3	2	1	1	2	3	2	3	3	2	3	3	2	3	2	3	2	3	3	3
1	33	2	4	3	1	1	2	1	2	2	2	2	1	1	1	1	1	3	3	1	2	2	1	1	1	1	1	3	2	2	3	3	1	1	1	2	2	3	3	3	3	3	1	1	3	2	2	3	3
6	26	2	4	1	1	1	2	2	2	2	2	2	1	1	1	2	2	2	2	1	2	3	1	1	1	1	3	3	2	3	1	1	1	2	1	2	2	3	3	3	2	2	2	2	3	2	1	3	3
8	30	1	4	2	2	3	2	2	2	1	1	2	2	1	1	1	1	3	1	1	3	2	2	2	1	1	1	1	2	2	2	1	2	1	1	3	2	2	3	3	3	3	1	3	3	1	2	2	2
2	49	1	4	3	1	2	2	1	1	1	3	1	3	1	1	1	3	1	1	1	1	1	1	2	1	1	2	2	2	1	2	1	1	2	1	1	3	1	3	3	3	1	3	3	3	3	3	3	2
1	25	1	4	2	1	1	2	2	1	2	2	1	2	1	1	1	2	2	1	1	2	2	1	2	1	2	2	2	2	1	2	2	1	1	2	2	3	2	3	3	3	2	2	3	3	2	2	3	2
8	39	2	5	4	2	4	2	1	1	1	1	2	1	2	1	2	1	2	1	1	2	1	1	2	1	1	2	2	2	2	2	1	1	2	2	3	2	3	2	3	2	3	2	3	3	2	3	3	2
5	24	2	2	1	1	1	2	1	1	2	2	2	1	1	2	1	2	2	1	3	3	1	1	2	1	1	1	2	2	2	2	1	1	2	2	2	2	3	3	2	3	2	2	3	1	1	3	3	2
3	39	2	1	4	1	3	2	1	1	1	2	1	1	1	1	2	3	1	1	1	3	3	1	2	1	2	1	3	3	1	2	2	2	1	3	2	3	3	3	3	2	1	3	3	3	1	1	3	2
8	27	2	4	3	2	4	2	1	2	2	2	1	1	1	1	1	3	3	1	1	3	3	3	3	1	1	1	1	3	2	3	1	3	3	3	2	3	3	3	3	3	1	1	3	3	1	1	1	1
4	24	2	2	1	1	1	2	2	2	2	3	1	1	1	1	3	1	2	2	3	2	1	1	1	1	1	3	3	2	3	2	1	3	3	3	1	3	3	3	3	1	3	2	2	1	2	3	3	3
5	28	1	5	3	1	4	2	1	1	1	1	1	1	1	2	1	1	1	2	1	1	2	1	1	1	2	1	1	1	2	1	1	1	1	1	3	3	3	3	2	3	3	3	2	3	3	2	3	3
5	29	2	4	3	1	4	2	1	1	1	2	1	1	1	1	2	2	2	1	1	2	2	1	1	1	1	1	1	2	2	1	1	1	1	1	2	3	3	3	3	2	2	2	3	3	2	2	3	3
1	32	2	4	3	1	1	2	1	1	2	2	1	2	1	1	1	1	2	1	1	1	1	1	2	1	2	1	2	2	2	2	1	1	2	2	2	3	2	3	3	3	3	2	3	3	3	3	3	2
8	31	1	1	2	2	4	2	1	1	1	2	1	2	1	1	1	2	2	1	1	2	1	1	2	1	1	1	2	2	2	2	2	2	2	2	2	3	2	3	3	3	2	2	3	3	2	3	3	2
3	35	2	4	3	1	1	2	2	1	1	3	1	1	1	1	1	2	2	1	1	1	1	1	2	1	2	1	2	2	1	3	1	2	3	3	1	3	3	3	3	3	2	2	3	3	3	3	3	2
3	29	1	5	3	1	4	2	1	1	1	3	1	1	2	1	1	1	1	2	1	1	1	1	2	2	1	1	1	3	2	2	3	2	3	3	1	3	3	2	3	3	3	3	2	3	3	3	3	2
7	34	1	1	1	2	4	2	1	1	1	2	1	1	3	1	1	2	1	1	3	1	1	1	1	1	1	1	3	2	3	3	2	2	2	1	2	3	3	1	3	3	2	3	3	1	3	3	3	3
8	27	2	4	2	2	1	2	1	2	2	2	2	1	1	1	1	2	1	1	1	2	1	1	1	1	1	1	1	1	1	1	2	1	2	1	2	2	3	3	3	3	2	3	3	3	2	3	3	3
5	34	1	1	4	1	4	1	1	1	1	1	1	1	1	1	2	2	1	1	1	1	2	2	1	1	1	1	1	2	2	1	1	1	1	1	3	3	3	3	3	2	2	3	3	3	3	2	2	3
4	45	2	4	5	1	4	2	1	1	1	2	1	1	1	1	1	1	1	2	1	1	1	1	1	1	2	1	1	2	1	1	1	1	3	1	2	3	3	3	3	3	3	3	2	3	3	3	3	3
7	30	1	4	2	2	1	2	1	1	2	2	1	1	1	1	1	1	3	1	1	2	3	1	3	1	1	1	1	3	2	3	1	1	1	1	2	3	3	3	3	3	3	1	3	3	2	1	3	1
7	53	1	5	4	2	1	2	2	1	1	2	1	1	2	1	1	1	1	1	1	1	1	1	2	1	2	1	1	2	2	2	2	2	2	1	2	3	3	2	3	3	3	3	3	3	3	3	3	2
7	50	1	4	3	2	3	2	1	1	1	2	1	1	1	1	1	2	1	1	1	2	3	1	2	1	1	1	1	2	1	3	1	2	3	1	2	3	3	3	3	3	2	3	3	3	2	1	3	2
8	28	2	4	3	2	1	2	2	2	2	3	1	1	1	1	1	1	1	1	1	2	2	2	1	1	1	1	1	2	2	1	1	1	2	2	1	3	3	3	3	3	3	3	3	3	2	2	2	3
[truncated: 26 more columns]
