# Supplementary material for: Exploring the attitudes of medical faculty members and students in Pakistan towards plagiarism: a cross sectional survey
Source: PeerJ. 2015 Jun 18;3:e1031. doi: 10.7717/peerj.1031 (PMC4476128; doi:10.7717/peerj.1031)
Supplement: Supplemental Information 2 [file peerj-03-1031-s003.csv]

College	Age	Gender	Year	Degree	Location	Training_Medical_writing	Research_ethics	Medical_writing	S1	S2	S3	S4	S5	S6	S7	S8	S9	S10	S11	S12	S13	S14	S15	S16	S17	S18	S19	S20	S21	S22	S23	S24	S25	Age_1	S1re	S2Re	S3Re	S4Re	S5Re	S6Re	S7Re	S8Re	S9Re	S10Re	S11Re	S12Re	S13Re	S14Re	S15Re
2	23	1	5	1	1	2	2	2	1	1	2	1	1	1	1	2	1	1	1	1	1	2	3	3	1	1	1	1	1	1	1	1	1	23	3	3	1	3	3	3	3	1	3	3	3	3	3	1	2
5	21	1	3	1	1	2	2	1	3	2	1	2	2	2	1	1	1	1	1	1	2	1	3	1	1	1	1	1	1	1	1	1	1	20.9283667621776	2	1	3	1	1	1	3	3	3	3	3	3	1	3	2
2	24	1	5	1	1	2	1	1	3	3	3	1	2	1	2	1	2	1	1	1	1	1	1	1	1	1	1	1	1	1	2	1	1	24	2	2	2	3	1	3	1	3	1	3	3	3	3	3	3
4	22	2	4	1	1	2	2	2	1	1	1	1	1	2	1	1	1	1	2	1	1	2	1	1	1	1	1	2	1	1	1	1	1	22	3	3	3	3	3	1	3	3	3	3	1	3	3	1	3
1	23	2	5	1	1	2	2	2	1	1	1	1	1	1	2	1	1	1	2	1	2	1	1	1	1	1	1	1	2	1	1	1	1	23	3	3	3	3	3	3	1	3	3	3	1	3	1	3	3
5	20	2	3	1	1	2	2	2	3	3	3	1	2	1	3	2	2	1	3	1	2	1	1	1	1	1	1	2	3	1	1	1	1	20	2	2	2	3	1	3	2	1	1	3	2	3	1	3	3
1	23	2	5	1	1	1	2	2	3	1	3	2	2	2	3	3	2	1	2	1	3	1	1	1	1	1	2	3	1	1	1	1	1	23	2	3	2	1	1	1	2	2	1	3	1	3	2	3	3
6	19	2	2	1	2	2	2	2	2	1	2	3	1	2	2	2	3	3	3	3	1	1	1	2	1	1	1	1	1	1	3	3	1	19	1	3	1	2	3	1	1	1	2	2	2	2	3	3	3
7	21	1	3	1	2	2	1	2	2	3	1	1	1	1	3	1	1	1	2	2	1	3	1	3	1	1	2	3	1	1	1	1	1	20.9283667621776	1	2	3	3	3	3	2	3	3	3	1	1	3	2	3
1	23	1	5	1	1	2	1	2	1	1	1	1	1	1	1	1	1	1	1	1	1	3	1	1	3	1	1	2	3	1	1	1	1	23	3	3	3	3	3	3	3	3	3	3	3	3	3	2	3
1	22	2	3	1	1	2	2	2	2	1	1	1	2	3	1	1	1	1	1	1	1	1	1	2	1	1	2	2	1	1	1	1	1	22	1	3	3	3	1	2	3	3	3	3	3	3	3	3	3
3	19	1	4	1	1	1	1	2	2	1	1	2	1	1	1	1	1	1	1	2	1	1	1	1	1	1	1	2	1	2	1	1	1	19	1	3	3	1	3	3	3	3	3	3	3	1	3	3	3
6	20	2	2	1	2	2	2	2	2	1	1	3	1	3	3	1	1	1	1	1	3	3	1	1	1	1	3	3	1	3	1	3	1	20	1	3	3	2	3	2	2	3	3	3	3	3	2	2	3
1	22	2	4	1	1	2	2	2	1	1	2	1	1	2	1	1	1	1	2	2	1	1	2	1	1	1	2	1	1	2	1	1	1	22	3	3	1	3	3	1	3	3	3	3	1	1	3	3	1
7	20	2	3	1	2	2	2	2	2	1	1	2	1	1	3	1	1	2	1	1	2	2	1	1	1	1	2	1	1	1	1	1	1	20	1	3	3	1	3	3	2	3	3	1	3	3	1	1	3
4	19	1	1	1	1	2	2	2	2	2	1	1	1	2	2	1	1	1	2	2	1	1	1	1	1	1	2	2	1	1	1	1	1	20.9283667621776	1	1	3	3	3	1	1	3	3	3	1	1	3	3	3
1	22	2	4	1	1	2	2	2	2	3	1	2	2	1	1	2	1	1	1	1	2	2	1	1	1	1	1	2	1	1	2	1	1	22	1	2	3	1	1	3	3	1	3	3	3	3	1	1	3
5	21	2	3	1	1	2	1	2	2	1	1	2	1	2	2	1	1	1	2	1	1	2	2	2	1	1	1	2	1	2	1	1	1	21	1	3	3	1	3	1	1	3	3	3	1	3	3	1	1
7	22	1	3	1	2	2	1	2	2	3	1	2	1	1	2	3	1	1	2	1	1	2	1	1	1	1	1	2	1	1	1	2	1	22	1	2	3	1	3	3	1	2	3	3	1	3	3	1	3
1	21	2	3	1	1	2	1	2	1	1	3	3	1	1	3	1	2	1	3	1	1	1	1	1	1	1	2	2	3	1	1	1	1	21	3	3	2	2	3	3	2	3	1	3	2	3	3	3	3
5	20	1	3	1	1	1	1	1	1	2	3	1	1	1	2	2	1	1	1	1	3	1	1	2	1	1	2	1	2	3	1	1	1	20	3	1	2	3	3	3	1	1	3	3	3	3	2	3	3
2	21	1	5	1	1	2	2	2	1	3	1	1	1	1	2	1	1	2	1	2	1	1	1	1	1	1	1	1	2	1	1	1	3	21	3	2	3	3	3	3	1	3	3	1	3	1	3	3	3
1	24	2	5	1	1	1	2	2	3	1	3	2	2	2	3	2	1	2	1	3	1	1	1	1	1	2	3	1	1	1	1	1	1	24	2	3	2	1	1	1	2	1	3	1	3	2	3	3	3
6	20	2	2	1	2	2	2	2	2	2	1	3	1	3	3	1	1	1	1	1	3	3	1	1	1	1	3	3	3	3	1	3	1	20.9283667621776	1	1	3	2	3	2	2	3	3	3	3	3	2	2	3
3	23	2	3	1	1	2	2	2	2	3	1	2	1	1	3	3	1	1	3	3	3	1	1	3	3	3	2	3	1	1	1	1	1	23	1	2	3	1	3	3	2	2	3	3	2	2	2	3	3
7	20	2	3	1	2	2	2	2	2	3	2	3	1	1	1	2	2	1	3	2	1	1	1	1	1	1	2	2	3	1	1	1	1	20	1	2	1	2	3	3	3	1	1	3	2	1	3	3	3
6	20	2	2	1	2	2	2	2	1	1	1	2	1	1	2	2	1	1	2	1	1	1	2	1	1	2	2	2	1	1	1	1	1	20.9283667621776	3	3	3	1	3	3	1	1	3	3	1	3	3	3	1
4	22	1	4	1	1	1	1	1	1	2	1	1	1	1	2	1	2	1	2	1	1	1	2	2	1	1	1	2	1	1	1	2	2	20.9283667621776	3	1	3	3	3	3	1	3	1	3	1	3	3	3	1
1	23	1	5	1	1	1	1	2	2	2	2	2	2	2	2	2	1	1	1	1	1	1	1	1	1	1	1	1	2	1	2	1	2	23	1	1	1	1	1	1	1	1	3	3	3	3	3	3	3
5	22	2	3	1	1	2	2	2	2	1	1	1	3	3	2	3	3	1	1	1	1	3	1	3	1	1	2	2	2	1	1	1	1	22	1	3	3	3	2	2	1	2	2	3	3	3	3	2	3
4	22	2	4	1	1	2	2	1	1	1	1	1	1	1	1	1	1	1	2	2	1	1	1	1	1	1	2	2	1	2	1	1	1	22	3	3	3	3	3	3	3	3	3	3	1	1	3	3	3
2	23	1	5	1	1	2	2	2	1	1	1	2	1	2	1	1	1	1	2	1	2	1	1	1	1	1	2	1	2	1	1	1	2	20.9283667621776	3	3	3	1	3	1	3	3	3	3	1	3	1	3	3
4	20	1	2	1	1	2	2	2	2	1	1	1	2	1	1	1	1	1	2	1	1	1	1	2	2	1	2	2	1	1	1	1	1	20	1	3	3	3	1	3	3	3	3	3	1	3	3	3	3
4	19	1	1	1	1	2	2	2	1	1	1	2	2	1	2	1	1	1	2	2	1	1	1	1	1	1	2	3	3	1	2	1	1	19	3	3	3	1	1	3	1	3	3	3	1	1	3	3	3
7	20	1	3	1	2	1	1	1	1	1	1	3	3	2	2	1	3	3	3	3	2	1	1	1	1	3	2	3	1	1	3	1	1	20	3	3	3	2	2	1	1	3	2	2	2	2	1	3	3
3	23	1	5	1	1	1	1	2	1	2	1	2	2	1	1	1	1	1	2	1	2	1	1	1	1	2	1	1	1	1	1	2	2	20.9283667621776	3	1	3	1	1	3	3	3	3	3	1	3	1	3	3
4	22	1	4	1	1	2	1	1	2	1	1	2	2	3	2	1	3	1	2	1	1	1	3	1	1	1	2	2	1	1	1	2	1	20.9283667621776	1	3	3	1	1	2	1	3	2	3	1	3	3	3	2
4	18	1	1	1	1	2	2	2	3	1	1	2	1	2	1	1	1	1	2	2	1	1	1	1	1	2	2	2	1	1	1	1	1	18	2	3	3	1	3	1	3	3	3	3	1	1	3	3	3
1	24	2	5	1	1	2	2	2	2	1	3	3	3	1	1	1	2	1	3	2	1	1	1	1	1	1	2	2	3	1	1	1	3	24	1	3	2	2	2	3	3	3	1	3	2	1	3	3	3
1	24	2	5	1	1	2	2	2	2	1	3	3	1	1	1	2	2	1	3	2	1	1	1	1	1	1	2	2	3	1	1	1	3	24	1	3	2	2	3	3	3	1	1	3	2	1	3	3	3
6	20	2	2	1	2	2	2	2	2	3	1	3	2	2	1	1	1	1	1	2	1	3	1	1	1	1	2	3	3	1	3	3	1	20	1	2	3	2	1	1	3	3	3	3	3	1	3	2	3
7	20	2	3	1	2	2	2	2	2	3	2	2	3	1	1	1	3	1	3	3	1	3	1	1	3	1	3	3	3	1	3	3	1	20	1	2	1	1	2	3	3	3	2	3	2	2	3	2	3
3	22	2	4	1	1	1	2	2	2	1	1	2	1	1	2	1	1	2	2	3	3	1	1	1	3	1	2	1	1	1	1	1	3	22	1	3	3	1	3	3	1	3	3	1	1	2	2	3	3
5	20	2	3	1	1	2	2	2	2	2	1	1	1	2	2	2	1	1	2	1	1	2	3	1	1	1	2	2	3	1	1	1	3	20	1	1	3	3	3	1	1	1	3	3	1	3	3	1	2
7	21	1	3	1	2	2	1	2	2	1	1	2	1	2	1	2	1	2	1	2	1	2	1	2	1	2	1	1	2	1	1	1	1	21	1	3	3	1	3	1	3	1	3	1	3	1	3	1	3
7	20	1	3	1	2	2	2	2	2	1	2	1	2	1	2	2	2	1	2	1	1	2	2	1	1	1	2	2	2	1	1	1	1	20	1	3	1	3	1	3	1	1	1	3	1	3	3	1	1
1	22	1	4	1	1	1	1	1	2	1	1	1	1	2	2	2	2	1	1	2	1	2	1	2	2	1	1	1	2	1	1	2	1	22	1	3	3	3	3	1	1	1	1	3	3	1	3	1	3
6	20	1	2	1	2	2	1	2	2	1	3	3	1	2	2	3	1	1	2	2	1	3	1	2	1	1	2	2	3	1	1	3	1	20.9283667621776	1	3	2	2	3	1	1	2	3	3	1	1	3	2	3
2	21	1	5	1	1	2	2	2	1	2	1	1	2	1	1	2	1	3	1	3	1	1	1	2	1	1	2	1	1	2	1	1	2	21	3	1	3	3	1	3	3	1	3	2	3	2	3	3	3
4	23	1	4	1	1	2	1	1	2	1	1	3	1	1	2	2	1	1	1	1	1	1	2	1	1	1	2	2	2	1	1	1	3	23	1	3	3	2	3	3	1	1	3	3	3	3	3	3	1
7	19	1	3	1	2	2	2	2	2	3	1	1	1	2	1	3	1	2	1	1	1	1	2	2	1	1	2	2	1	1	1	3	1	19	1	2	3	3	3	1	3	2	3	1	3	3	3	3	1
2	19	1	5	1	1	2	2	2	1	1	2	1	3	1	1	2	1	2	1	1	1	2	1	1	1	1	2	3	1	1	1	2	1	19	3	3	1	3	2	3	3	1	3	1	3	3	3	1	3
6	20	1	2	1	2	2	2	2	1	2	1	3	2	1	2	2	1	3	1	1	2	3	2	2	1	1	1	2	3	1	2	1	3	20.9283667621776	3	1	3	2	1	3	1	1	3	2	3	3	1	2	1
5	21	1	3	1	1	2	2	2	1	2	1	2	1	1	1	2	2	1	2	1	1	2	1	1	1	2	2	2	1	1	1	1	3	21	3	1	3	1	3	3	3	1	1	3	1	3	3	1	3
4	19	1	1	1	1	2	1	2	2	1	2	2	3	1	2	2	1	1	2	1	1	1	2	1	3	3	2	1	3	1	2	1	1	19	1	3	1	1	2	3	1	1	3	3	1	3	3	3	1
1	22	2	4	1	1	1	2	2	3	3	3	1	3	1	3	1	3	3	3	1	3	2	1	3	1	1	3	2	3	1	3	1	3	20.9283667621776	2	2	2	3	2	3	2	3	2	2	2	3	2	1	3
1	23	1	5	1	1	1	1	2	3	1	1	2	1	3	1	2	2	3	3	2	1	3	1	1	3	1	3	1	3	1	1	2	3	20.9283667621776	2	3	3	1	3	2	3	1	1	2	2	1	3	2	3
5	20	1	2	1	1	2	2	2	1	3	2	2	3	1	2	1	3	1	2	2	1	2	2	1	1	3	3	1	3	1	2	1	2	20.9283667621776	3	2	1	1	2	3	1	3	2	3	1	1	3	1	1
4	19	1	1	1	1	2	1	2	2	1	1	2	1	2	1	1	2	3	2	3	1	2	1	1	1	2	2	2	1	1	1	1	1	19	1	3	3	1	3	1	3	3	1	2	1	2	3	1	3
4	19	1	1	1	1	2	1	2	2	1	1	2	1	2	1	1	2	3	2	3	1	2	1	1	1	2	2	2	1	1	1	1	1	19	1	3	3	1	3	1	3	3	1	2	1	2	3	1	3
1	19	2	2	1	1	2	2	2	3	3	1	2	1	1	3	1	2	1	2	2	1	2	1	2	1	1	1	2	2	1	2	1	3	19	2	2	3	1	3	3	2	3	1	3	1	1	3	1	3
1	24	2	5	1	1	2	2	2	2	1	3	2	2	2	2	3	2	1	2	2	1	2	1	3	1	1	2	2	3	1	1	2	1	24	1	3	2	1	1	1	1	2	1	3	1	1	3	1	3
1	24	2	5	1	1	2	2	1	2	1	3	2	2	2	2	3	2	1	2	2	1	2	1	3	1	1	2	2	3	1	1	2	1	24	1	3	2	1	1	1	1	2	1	3	1	1	3	1	3
3	21	2	3	1	1	2	2	2	1	2	1	1	1	1	1	1	1	1	1	2	1	1	1	1	1	2	2	2	1	2	1	1	1	21	3	1	3	3	3	3	3	3	3	3	3	1	3	3	3
3	21	2	3	1	1	2	2	2	1	2	1	1	1	1	2	1	1	1	1	2	1	1	1	1	1	2	2	2	1	2	1	1	1	21	3	1	3	3	3	3	1	3	3	3	3	1	3	3	3
4	23	1	4	1	1	1	1	1	1	2	2	1	2	1	2	1	2	1	1	1	2	1	2	1	3	3	1	1	2	1	2	1	2	23	3	1	1	3	1	3	1	3	1	3	3	3	1	3	1
3	22	2	4	1	1	1	1	2	1	1	3	3	3	2	3	1	3	1	2	3	1	1	1	1	1	3	2	2	3	1	1	3	3	20.9283667621776	3	3	2	2	2	1	2	3	2	3	1	2	3	3	3
5	20	1	2	1	1	2	2	2	3	3	2	1	1	1	1	1	2	2	1	1	2	1	1	2	2	1	1	1	1	1	2	2	1	20.9283667621776	2	2	1	3	3	3	3	3	1	1	3	3	1	3	3
3	22	2	4	1	1	2	2	2	2	3	1	1	1	1	1	1	1	1	1	2	1	1	1	1	1	2	2	1	1	1	1	2	2	22	1	2	3	3	3	3	3	3	3	3	3	1	3	3	3
4	22	1	4	1	1	2	1	1	1	2	1	1	1	1	2	1	1	1	2	1	1	2	1	1	1	1	2	2	2	2	1	1	1	20.9283667621776	3	1	3	3	3	3	1	3	3	3	1	3	3	1	3
7	19	2	3	1	2	2	2	2	2	1	1	1	1	2	1	1	1	1	2	1	1	1	1	1	1	2	1	2	1	1	2	2	1	19	1	3	3	3	3	1	3	3	3	3	1	3	3	3	3
1	21	1	3	1	1	1	1	1	1	1	1	1	1	1	2	2	1	1	2	1	2	1	2	1	2	2	2	2	1	1	1	1	1	21	3	3	3	3	3	3	1	1	3	3	1	3	1	3	1
6	21	2	2	1	2	2	2	2	1	3	1	2	1	2	1	1	1	1	2	1	1	2	1	1	1	1	2	1	2	1	2	1	2	21	3	2	3	1	3	1	3	3	3	3	1	3	3	1	3
5	20	1	2	1	1	2	2	2	1	1	1	1	1	2	2	1	1	1	2	2	1	1	2	1	2	2	2	1	1	1	1	2	1	20.9283667621776	3	3	3	3	3	1	1	3	3	3	1	1	3	3	1
7	20	1	3	1	2	2	2	2	2	1	1	1	1	1	2	3	2	1	1	1	1	2	3	1	1	3	3	2	2	1	1	3	3	20	1	3	3	3	3	3	1	2	1	3	3	3	3	1	2
4	21	2	4	1	1	1	2	2	2	1	1	2	1	1	1	3	2	1	1	1	1	2	1	1	3	3	3	2	2	1	1	3	1	21	1	3	3	1	3	3	3	2	1	3	3	3	3	1	3
4	22	2	4	1	1	2	1	2	2	1	1	2	1	1	1	3	2	1	1	1	1	2	1	1	3	3	3	2	2	1	1	3	1	22	1	3	3	1	3	3	3	2	1	3	3	3	3	1	3
4	19	1	1	1	1	2	2	2	3	1	1	2	1	2	2	1	1	2	2	1	1	3	1	3	3	1	2	2	3	1	1	1	1	20.9283667621776	2	3	3	1	3	1	1	3	3	1	1	3	3	2	3
7	22	2	3	1	2	2	2	2	2	2	3	1	1	2	3	1	1	1	1	1	1	2	1	3	1	1	2	2	3	2	1	1	3	22	1	1	2	3	3	1	2	3	3	3	3	3	3	1	3
1	22	2	4	1	1	1	1	1	1	2	1	2	1	1	2	1	2	1	1	2	1	2	3	1	3	1	2	1	2	2	1	1	3	20.9283667621776	3	1	3	1	3	3	1	3	1	3	3	1	3	1	2
3	21	1	4	1	1	2	2	2	1	1	1	1	1	1	2	1	2	1	2	1	2	1	1	2	1	1	1	2	1	2	2	2	1	21	3	3	3	3	3	3	1	3	1	3	1	3	1	3	3
6	20	2	2	1	2	1	2	2	2	1	1	2	3	1	2	2	2	1	2	1	1	1	1	1	1	2	2	2	2	1	1	1	1	20	1	3	3	1	2	3	1	1	1	3	1	3	3	3	3
2	22	1	5	1	1	2	2	2	1	1	2	1	1	2	1	3	1	2	1	2	1	2	1	2	1	2	1	1	1	2	1	2	1	22	3	3	1	3	3	1	3	2	3	1	3	1	3	1	3
7	21	1	3	1	2	2	2	2	2	1	1	1	2	1	2	2	1	2	1	1	2	1	1	2	2	1	1	1	1	2	1	2	1	21	1	3	3	3	1	3	1	1	3	1	3	3	1	3	3
7	19	1	3	1	2	2	2	2	2	1	1	3	1	1	3	2	1	3	2	3	1	1	1	1	3	1	3	2	1	1	2	1	3	19	1	3	3	2	3	3	2	1	3	2	1	2	3	3	3
4	21	2	4	1	1	2	2	1	3	1	1	3	1	2	3	1	1	1	1	3	3	2	1	2	1	3	2	2	2	1	1	1	3	21	2	3	3	2	3	1	2	3	3	3	3	2	2	1	3
4	19	1	1	1	1	2	2	2	2	1	2	1	3	2	3	3	1	3	3	1	1	2	1	1	3	1	3	3	2	1	1	1	2	19	1	3	1	3	2	1	2	2	3	2	2	3	3	1	3
3	21	2	4	1	1	2	1	2	2	1	2	2	1	1	1	3	1	1	2	1	1	3	1	1	2	1	1	2	2	1	1	2	1	21	1	3	1	1	3	3	3	2	3	3	1	3	3	2	3
3	22	2	4	1	1	2	2	2	2	1	2	2	1	1	1	3	1	1	2	1	1	3	1	1	2	1	1	2	2	1	1	2	1	22	1	3	1	1	3	3	3	2	3	3	1	3	3	2	3
7	20	1	3	1	2	1	2	1	2	1	2	2	3	1	2	2	1	2	2	1	1	3	2	3	1	2	1	3	1	1	3	1	2	20	1	3	1	1	2	3	1	1	3	1	1	3	3	2	1
7	20	2	3	1	2	2	2	2	2	2	3	2	2	3	2	1	3	1	1	2	1	3	1	1	1	1	1	2	2	1	2	2	1	20	1	1	2	1	1	2	1	3	2	3	3	1	3	2	3
6	20	2	2	1	2	2	2	2	2	2	2	2	2	2	2	3	3	3	3	3	3	1	1	1	1	1	1	2	1	2	3	1	2	20	1	1	1	1	1	1	1	2	2	2	2	2	2	3	3
3	21	2	4	1	1	1	1	2	2	1	1	1	1	1	1	1	1	1	3	3	3	3	1	2	1	1	1	1	2	2	2	3	3	21	1	3	3	3	3	3	3	3	3	3	2	2	2	2	3
3	22	1	4	1	1	2	1	2	2	1	1	1	1	1	1	1	1	1	3	3	3	3	1	2	1	1	1	1	2	2	2	3	3	22	1	3	3	3	3	3	3	3	3	3	2	2	2	2	3
5	20	1	2	1	1	2	2	2	2	1	1	1	1	2	1	1	2	1	2	1	1	2	1	1	1	2	2	2	1	1	1	1	2	20.9283667621776	1	3	3	3	3	1	3	3	1	3	1	3	3	1	3
3	21	1	3	1	1	2	2	2	2	2	1	1	1	1	1	2	1	2	1	2	1	2	2	1	1	1	2	1	2	1	2	1	1	21	1	1	3	3	3	3	3	1	3	1	3	1	3	1	1
1	23	2	3	1	1	2	1	2	2	1	1	3	1	1	3	3	3	1	2	1	1	2	1	3	3	1	2	2	3	1	3	3	1	23	1	3	3	2	3	3	2	2	2	3	1	3	3	1	3
7	20	2	3	1	2	2	2	2	2	2	2	1	1	2	3	1	1	1	2	2	1	1	1	1	1	2	2	2	1	1	2	1	1	20	1	1	1	3	3	1	2	3	3	3	1	1	3	3	3
1	21	2	4	1	1	2	2	1	2	1	1	2	1	1	2	2	2	1	2	1	1	2	1	1	2	1	2	2	1	1	2	1	1	21	1	3	3	1	3	3	1	1	1	3	1	3	3	1	3
1	20	1	2	2	1	2	2	2	2	2	1	3	1	1	2	1	3	1	2	2	1	1	1	3	1	1	3	2	2	1	3	2	1	20	1	1	3	2	3	3	1	3	2	3	1	1	3	3	3
4	19	1	1	1	1	2	2	2	2	1	1	1	3	2	2	2	2	1	2	3	3	1	1	1	3	3	3	2	3	1	1	3	3	20.9283667621776	1	3	3	3	2	1	1	1	1	3	1	2	2	3	3
1	21	1	3	1	1	2	2	2	2	1	1	1	1	2	1	2	2	1	2	1	1	2	1	2	1	1	2	2	1	1	1	2	2	21	1	3	3	3	3	1	3	1	1	3	1	3	3	1	3
3	21	1	3	1	1	2	2	2	2	2	1	2	2	1	2	1	2	1	1	2	1	2	1	1	1	1	2	2	2	1	2	1	1	21	1	1	3	1	1	3	1	3	1	3	3	1	3	1	3
5	21	1	3	1	1	1	2	2	2	2	2	1	2	1	2	1	1	1	2	1	1	2	1	2	1	1	2	1	2	1	2	1	2	21	1	1	1	3	1	3	1	3	3	3	1	3	3	1	3
1	23	2	5	1	1	2	2	2	2	2	1	2	1	2	3	2	1	1	2	1	1	2	1	1	2	1	2	2	1	1	1	2	1	20.9283667621776	1	1	3	1	3	1	2	1	3	3	1	3	3	1	3
7	19	1	3	1	2	1	2	2	2	1	1	2	1	1	2	1	2	1	1	2	3	2	3	3	1	1	2	3	2	1	1	2	3	19	1	3	3	1	3	3	1	3	1	3	3	1	2	1	2
5	19	1	2	1	1	2	2	2	3	3	2	2	1	1	2	2	3	2	1	2	2	2	3	2	1	1	1	1	1	3	2	2	3	19	2	2	1	1	3	3	1	1	2	1	3	1	1	1	2
1	23	2	4	1	1	1	1	2	2	1	1	1	1	2	3	1	2	1	2	2	1	2	2	1	1	1	2	2	2	1	1	2	1	23	1	3	3	3	3	1	2	3	1	3	1	1	3	1	1
1	20	2	2	1	1	2	2	2	2	3	1	2	1	1	3	1	2	1	2	2	1	2	1	2	1	1	1	2	2	2	1	2	1	20	1	2	3	1	3	3	2	3	1	3	1	1	3	1	3
2	23	1	5	1	1	1	1	1	1	1	1	1	1	1	1	1	1	1	1	1	1	1	1	1	1	1	1	1	2	3	2	2	2	23	3	3	3	3	3	3	3	3	3	3	3	3	3	3	3
6	20	2	2	1	2	2	2	1	3	1	1	1	1	3	2	1	1	3	1	1	1	1	1	1	3	3	2	3	2	1	1	3	1	20	2	3	3	3	3	2	1	3	3	2	3	3	3	3	3
7	20	1	3	1	2	2	2	2	2	1	1	3	1	1	3	1	2	1	1	1	1	1	3	1	1	1	3	2	2	1	1	2	2	20	1	3	3	2	3	3	2	3	1	3	3	3	3	3	2
5	21	2	3	1	1	2	2	2	2	3	2	2	1	1	2	1	3	1	1	1	1	1	2	1	1	1	1	2	2	2	3	1	2	21	1	2	1	1	3	3	1	3	2	3	3	3	3	3	1
4	23	2	4	1	1	2	2	1	2	3	1	1	1	1	1	1	1	2	3	1	1	1	1	1	1	2	3	2	2	1	1	1	1	23	1	2	3	3	3	3	3	3	3	1	2	3	3	3	3
3	21	1	3	1	1	2	2	2	1	3	1	3	1	2	1	1	1	3	3	3	1	3	1	1	1	1	2	2	3	1	1	2	3	21	3	2	3	2	3	1	3	3	3	2	2	2	3	2	3
3	22	1	4	1	1	2	2	2	1	1	1	2	2	2	2	3	1	3	3	3	1	3	1	1	1	1	2	2	3	1	2	1	3	22	3	3	3	1	1	1	1	2	3	2	2	2	3	2	3
5	20	1	2	1	1	2	2	2	3	2	2	2	1	2	1	1	1	1	2	1	1	1	1	2	2	1	1	3	2	2	2	1	1	20.9283667621776	2	1	1	1	3	1	3	3	3	3	1	3	3	3	3
3	21	2	3	1	1	2	2	2	2	1	3	2	1	1	1	1	3	1	1	1	1	2	3	3	3	2	2	2	2	1	1	1	1	20.9283667621776	1	3	2	1	3	3	3	3	2	3	3	3	3	1	2
4	22	2	4	1	1	2	1	2	2	3	1	3	1	1	3	3	1	1	2	1	1	1	1	3	1	3	3	2	2	1	2	3	1	20.9283667621776	1	2	3	2	3	3	2	2	3	3	1	3	3	3	3
7	21	1	3	1	2	2	2	2	2	1	1	3	1	1	3	2	2	1	3	1	1	3	3	1	3	1	3	2	2	1	2	3	1	20.9283667621776	1	3	3	2	3	3	2	1	1	3	2	3	3	2	2
7	20	1	3	1	2	1	1	2	1	3	2	2	1	1	3	3	1	1	1	2	1	2	2	1	2	1	3	2	2	1	2	1	1	20	3	2	1	1	3	3	2	2	3	3	3	1	3	1	1
3	22	1	4	1	1	2	2	1	2	1	1	3	3	1	3	2	3	1	1	1	1	2	2	1	2	3	1	1	1	2	2	3	3	22	1	3	3	2	2	3	2	1	2	3	3	3	3	1	1
2	22	1	5	1	1	2	2	2	1	2	1	1	1	1	2	3	1	2	1	2	2	1	1	2	3	2	1	2	2	1	1	1	1	22	3	1	3	3	3	3	1	2	3	1	3	1	1	3	3
5	21	1	2	1	1	2	2	2	1	3	2	1	1	2	1	2	3	3	2	1	1	2	1	1	1	2	2	2	2	1	1	1	1	21	3	2	1	3	3	1	3	1	2	2	1	3	3	1	3
7	21	2	3	1	2	2	1	2	3	3	2	2	1	1	1	3	3	3	3	2	1	1	1	1	3	2	2	2	1	1	1	3	1	21	2	2	1	1	3	3	3	2	2	2	2	1	3	3	3
6	22	1	2	1	2	2	1	2	2	1	1	2	2	3	3	2	1	2	3	3	1	1	2	1	1	1	1	2	2	1	1	2	3	22	1	3	3	1	1	2	2	1	3	1	2	2	3	3	1
7	20	1	3	1	2	2	2	2	2	1	1	3	1	1	3	2	1	3	2	3	1	1	1	1	1	3	2	2	1	1	2	1	3	20	1	3	3	2	3	3	2	1	3	2	1	2	3	3	3
6	20	2	2	1	2	2	2	2	3	3	2	2	1	3	3	3	3	1	3	3	3	3	3	3	3	3	3	3	3	3	3	3	3	20	2	2	1	1	3	2	2	2	2	3	2	2	2	2	2
1	23	2	5	1	1	1	1	2	1	2	1	2	3	2	1	2	3	1	2	2	1	3	1	2	3	1	2	3	1	2	3	1	2	20.9283667621776	3	1	3	1	2	1	3	1	2	3	1	1	3	2	3
1	22	2	3	1	1	2	2	2	2	1	1	1	1	2	1	1	2	1	2	1	1	2	1	1	1	3	2	2	2	1	2	1	1	22	1	3	3	3	3	1	3	3	1	3	1	3	3	1	3
7	19	1	3	1	2	2	2	2	3	1	1	1	3	2	2	1	1	3	3	3	2	3	2	3	3	2	3	2	3	1	1	1	3	19	2	3	3	3	2	1	1	3	3	2	2	2	1	2	1
1	20	1	2	2	1	2	2	2	2	3	1	3	1	1	2	3	3	3	3	2	1	3	1	1	3	1	2	3	2	1	3	3	1	20	1	2	3	2	3	3	1	2	2	2	2	1	3	2	3
1	20	2	1	2	1	2	2	1	2	1	3	3	1	1	2	2	1	1	2	2	1	1	2	1	1	1	2	2	3	1	1	2	2	20	1	3	2	2	3	3	1	1	3	3	1	1	3	3	1
7	20	1	3	1	2	2	2	2	2	1	2	1	2	3	1	2	3	2	2	1	2	1	2	2	1	2	1	2	3	1	1	2	1	20	1	3	1	3	1	2	3	1	2	1	1	3	1	3	1
7	20	1	3	1	2	1	2	2	1	3	1	2	2	1	3	3	3	1	2	2	1	2	3	2	1	2	3	1	2	3	1	2	3	20	3	2	3	1	1	3	2	2	2	3	1	1	3	1	2
7	21	1	3	1	2	2	2	2	1	1	1	2	2	3	2	2	3	1	2	2	2	1	3	2	3	3	3	3	2	2	1	3	1	21	3	3	3	1	1	2	1	1	2	3	1	1	1	3	2
6	20	2	2	1	2	2	2	2	2	1	1	1	1	1	2	2	1	1	2	2	1	3	3	3	3	1	2	2	2	1	1	3	3	20	1	3	3	3	3	3	1	1	3	3	1	1	3	2	2
1	21	2	3	1	1	2	2	2	2	1	2	3	1	1	1	1	3	3	3	2	1	2	1	2	1	1	2	2	2	1	1	2	1	20.9283667621776	1	3	1	2	3	3	3	3	2	2	2	1	3	1	3
1	22	1	4	1	1	1	1	1	2	1	3	1	2	3	1	2	3	1	2	3	1	2	3	1	2	3	1	2	3	1	2	3	1	20.9283667621776	1	3	2	3	1	2	3	1	2	3	1	2	3	1	2
7	21	1	3	1	2	2	2	2	2	1	1	2	1	1	1	1	1	1	2	2	3	3	1	3	3	3	2	2	3	1	1	3	3	20.9283667621776	1	3	3	1	3	3	3	3	3	3	1	1	2	2	3
5	20	1	2	1	1	2	2	2	3	3	2	2	1	1	1	1	3	1	2	2	3	2	2	3	2	1	1	1	2	2	2	3	1	20	2	2	1	1	3	3	3	3	2	3	1	1	2	1	1
7	21	2	3	1	2	2	2	2	2	2	1	3	1	1	2	3	1	1	2	2	1	2	1	1	3	1	2	2	3	1	3	2	1	21	1	1	3	2	3	3	1	2	3	3	1	1	3	1	3
3	21	1	4	1	1	2	2	1	1	1	1	1	1	2	1	1	1	2	1	1	1	1	2	1	2	1	2	1	1	1	2	2	1	21	3	3	3	3	3	1	3	3	3	1	3	3	3	3	1
4	22	1	4	1	1	2	2	2	1	3	1	2	3	1	1	1	3	1	1	1	1	1	3	2	1	1	2	2	2	1	1	2	2	20.9283667621776	3	2	3	1	2	3	3	3	2	3	3	3	3	3	2
1	23	1	5	1	1	1	1	2	3	1	1	1	1	3	2	3	1	1	1	1	1	1	2	1	3	1	2	3	3	2	1	2	3	23	2	3	3	3	3	2	1	2	3	3	3	3	3	3	1
7	21	1	3	1	2	2	2	1	1	1	1	2	1	2	2	1	1	1	2	1	1	1	2	1	2	1	2	3	1	2	1	3	2	20.9283667621776	3	3	3	1	3	1	1	3	3	3	1	3	3	3	1
5	22	1	2	1	1	2	2	2	3	1	3	2	3	3	1	1	2	1	3	1	1	1	1	1	3	2	2	2	2	1	1	3	1	22	2	3	2	1	2	2	3	3	1	3	2	3	3	3	3
1	20	1	2	2	1	2	2	1	3	1	1	1	1	1	1	1	2	1	1	1	1	2	1	1	2	1	1	2	2	1	1	2	2	20	2	3	3	3	3	3	3	3	1	3	3	3	3	1	3
3	20	1	3	1	1	2	2	2	1	1	1	2	2	1	2	2	1	1	3	1	1	2	1	1	1	2	2	1	2	2	2	1	1	20	3	3	3	1	1	3	1	1	3	3	2	3	3	1	3
1	22	2	4	1	1	2	2	2	2	3	1	1	1	3	1	2	2	3	1	1	1	3	3	3	1	1	1	2	2	3	1	2	2	22	1	2	3	3	3	2	3	1	1	2	3	3	3	2	2
4	23	2	4	1	1	2	1	2	3	1	1	1	3	2	3	1	2	3	3	3	1	1	2	3	1	2	3	1	2	2	1	2	1	23	2	3	3	3	2	1	2	3	1	2	2	2	3	3	1
5	20	2	3	1	1	2	2	2	2	3	3	2	1	1	2	2	2	3	3	1	1	1	1	3	3	1	2	1	2	1	2	3	3	20	1	2	2	1	3	3	1	1	1	2	2	3	3	3	3
4	22	2	4	1	1	2	2	2	2	1	1	2	1	1	3	1	1	1	2	1	1	1	3	1	1	2	2	2	2	2	1	1	1	22	1	3	3	1	3	3	2	3	3	3	1	3	3	3	2
7	21	1	3	1	2	2	2	1	2	1	1	2	1	1	1	1	1	1	2	1	1	1	2	1	1	1	1	2	2	1	2	2	2	21	1	3	3	1	3	3	3	3	3	3	1	3	3	3	1
3	21	1	3	1	1	2	2	2	2	1	3	2	1	1	1	1	1	2	1	3	1	3	1	2	1	1	2	1	1	2	2	1	2	20.9283667621776	1	3	2	1	3	3	3	3	3	1	3	2	3	2	3
7	20	1	3	1	2	2	2	2	1	1	1	2	1	3	3	1	1	1	2	2	1	1	3	3	1	1	2	2	2	2	2	1	1	20	3	3	3	1	3	2	2	3	3	3	1	1	3	3	2
7	21	1	3	1	2	2	2	2	2	1	1	1	1	3	1	2	1	3	2	1	1	1	3	2	3	1	1	2	2	1	2	2	1	21	1	3	3	3	3	2	3	1	3	2	1	3	3	3	2
1	20	2	2	2	1	2	2	2	2	3	1	1	1	1	1	2	2	3	1	1	1	2	1	2	3	3	2	3	2	1	3	3	1	20	1	2	3	3	3	3	3	1	1	2	3	3	3	1	3
7	20	2	3	1	2	2	2	2	2	1	1	2	2	1	2	1	1	1	1	1	1	2	2	1	1	1	2	2	2	1	1	2	2	20	1	3	3	1	1	3	1	3	3	3	3	3	3	1	1
2	25	1	5	1	1	2	2	2	1	2	1	1	1	2	1	2	1	2	1	2	1	2	1	2	1	2	1	2	1	2	1	1	2	25	3	1	3	3	3	1	3	1	3	1	3	1	3	1	3
4	22	1	4	1	1	2	2	2	1	1	1	3	2	2	2	1	1	1	2	3	1	3	2	1	2	1	2	2	1	1	2	2	1	20.9283667621776	3	3	3	2	1	1	1	3	3	3	1	2	3	2	1
6	20	2	2	1	2	1	2	2	2	1	1	1	3	1	2	2	2	1	2	1	1	1	1	1	1	2	2	2	2	1	1	2	1	20	1	3	3	3	2	3	1	1	1	3	1	3	3	3	3
7	20	2	3	1	2	2	2	2	2	1	3	1	2	1	2	1	2	1	2	1	1	1	2	2	3	2	3	3	2	1	2	1	3	20	1	3	2	3	1	3	1	3	1	3	1	3	3	3	1
4	22	1	4	1	1	2	1	1	1	1	1	3	2	2	2	1	1	1	2	3	1	3	2	1	2	1	2	2	1	1	2	2	1	22	3	3	3	2	1	1	1	3	3	3	1	2	3	2	1
5	21	2	1	1	1	1	1	1	1	2	1	2	1	1	2	2	1	2	1	2	2	1	2	1	2	1	1	1	2	1	1	2	2	21	3	1	3	1	3	3	1	1	3	1	3	1	1	3	1
1	21	2	2	1	1	2	2	2	2	1	2	1	3	2	1	1	3	2	2	1	1	1	1	2	1	1	1	2	2	1	2	2	1	21	1	3	1	3	2	1	3	3	2	1	1	3	3	3	3
2	21	1	5	1	1	2	2	2	1	1	1	2	1	2	1	2	1	2	1	2	1	2	1	2	1	2	1	2	1	2	1	2	1	21	3	3	3	1	3	1	3	1	3	1	3	1	3	1	3
4	22	1	4	1	1	2	2	2	2	1	2	2	2	1	2	1	1	1	1	1	1	2	2	1	1	1	2	2	2	1	1	2	2	22	1	3	1	1	1	3	1	3	3	3	3	3	3	1	1
3	22	2	4	1	1	2	1	2	3	1	1	1	3	2	2	3	1	3	2	3	1	1	2	2	3	3	2	1	3	1	2	2	1	22	2	3	3	3	2	1	1	2	3	2	1	2	3	3	1
7	20	2	3	1	2	2	2	2	2	1	2	2	1	1	2	2	1	1	2	1	1	1	2	2	1	2	2	1	2	1	1	2	2	20	1	3	1	1	3	3	1	1	3	3	1	3	3	3	1
4	26	2	5	1	1	1	1	1	2	1	2	2	1	2	1	2	2	1	1	1	1	2	1	2	1	1	1	1	2	2	2	2	2	26	1	3	1	1	3	1	3	1	1	3	3	3	3	1	3
1	22	2	5	1	1	1	2	1	2	3	1	1	1	1	2	1	1	3	3	3	1	3	1	1	3	3	2	3	2	1	1	3	3	22	1	2	3	3	3	3	1	3	3	2	2	2	3	2	3
5	20	1	2	1	1	2	2	2	3	1	1	1	1	1	2	1	3	1	2	1	2	1	2	1	2	1	2	2	1	1	2	2	1	20.9283667621776	2	3	3	3	3	3	1	3	2	3	1	3	1	3	1
1	19	2	3	1	1	2	1	2	3	1	1	1	1	1	2	2	1	1	2	1	2	1	1	1	1	1	2	2	3	1	2	2	3	19	2	3	3	3	3	3	1	1	3	3	1	3	1	3	3
5	20	2	3	1	1	2	2	2	2	2	1	1	3	3	1	1	3	1	3	1	1	2	3	3	1	2	2	2	2	1	2	1	1	20	1	1	3	3	2	2	3	3	2	3	2	3	3	1	2
4	20	1	2	1	1	2	2	2	2	3	1	2	1	1	1	2	1	1	3	2	1	1	1	1	2	1	2	2	2	1	1	2	1	20	1	2	3	1	3	3	3	1	3	3	2	1	3	3	3
3	21	2	3	1	1	2	2	2	3	1	1	3	1	1	2	3	1	1	3	1	3	2	2	3	1	1	2	3	3	1	2	2	2	21	2	3	3	2	3	3	1	2	3	3	2	3	2	1	1
4	19	1	1	1	1	2	2	1	2	1	1	1	1	1	3	3	3	3	2	1	1	2	3	3	3	1	3	3	2	1	2	3	3	19	1	3	3	3	3	3	2	2	2	2	1	3	3	1	2
5	20	1	3	1	1	2	2	2	2	1	1	1	1	1	3	3	3	3	3	2	1	3	1	3	3	1	2	3	2	1	3	3	3	20	1	3	3	3	3	3	2	2	2	2	2	1	3	2	3
6	20	2	2	1	2	2	2	2	2	1	1	1	1	2	2	3	1	1	2	1	1	2	3	1	1	3	2	2	3	1	2	3	3	20	1	3	3	3	3	1	1	2	3	3	1	3	3	1	2
3	22	1	4	1	1	2	1	1	1	1	1	1	3	1	2	3	3	3	2	2	3	3	1	1	3	1	2	2	3	1	3	3	3	22	3	3	3	3	2	3	1	2	2	2	1	1	2	2	3
1	22	1	4	1	1	1	1	1	2	1	1	2	1	2	2	1	2	1	2	1	2	1	2	1	2	2	2	2	2	1	1	1	1	20.9283667621776	1	3	3	1	3	1	1	3	1	3	1	3	1	3	1
7	20	2	3	1	2	2	2	2	2	1	1	1	1	2	2	2	1	1	2	1	1	2	1	2	1	2	2	2	2	1	1	2	1	20	1	3	3	3	3	1	1	1	3	3	1	3	3	1	3
7	20	2	3	1	2	2	2	2	2	3	1	1	2	1	3	1	2	1	1	2	1	2	1	2	1	3	2	2	2	3	1	2	1	20	1	2	3	3	1	3	2	3	1	3	3	1	3	1	3
1	22	2	5	1	1	2	2	2	2	1	1	2	1	2	1	1	2	1	1	1	2	2	1	2	1	1	2	2	2	1	2	2	1	22	1	3	3	1	3	1	3	3	1	3	3	3	1	1	3
1	23	2	5	1	1	2	2	1	2	1	1	2	1	2	1	1	2	1	1	2	1	2	1	2	1	1	2	2	2	1	2	2	1	23	1	3	3	1	3	1	3	3	1	3	3	1	3	1	3
1	23	1	4	1	1	1	1	1	3	1	1	2	1	2	2	2	2	3	2	2	1	3	2	1	2	1	2	2	1	1	1	2	3	23	2	3	3	1	3	1	1	1	1	2	1	1	3	2	1
7	20	2	3	1	2	2	2	2	2	3	1	2	1	1	2	2	2	1	2	1	1	2	3	2	1	3	2	3	2	3	1	2	3	20	1	2	3	1	3	3	1	1	1	3	1	3	3	1	2
1	20	1	2	2	1	1	1	2	2	2	1	2	2	1	3	2	2	1	2	1	1	2	2	2	1	2	1	1	2	3	3	2	2	20.9283667621776	1	1	3	1	1	3	2	1	1	3	1	3	3	1	1
7	21	2	3	1	2	2	1	2	2	3	2	2	2	2	2	2	2	1	1	2	1	2	2	2	2	1	2	1	2	1	1	2	2	21	1	2	1	1	1	1	1	1	1	3	3	1	3	1	1
7	20	1	3	1	2	2	2	2	2	1	1	1	2	3	3	1	3	1	3	2	1	2	1	1	2	3	2	2	3	1	1	2	1	20	1	3	3	3	1	2	2	3	2	3	2	1	3	1	3
1	20	2	1	2	1	2	2	2	2	2	3	1	3	1	2	2	1	1	3	2	1	2	2	1	1	2	2	1	1	1	2	2	2	20	1	1	2	3	2	3	1	1	3	3	2	1	3	1	1
1	20	2	2	1	1	2	2	2	2	3	1	3	2	2	1	2	3	1	2	3	1	2	1	3	1	2	1	1	2	2	2	1	2	20	1	2	3	2	1	1	3	1	2	3	1	2	3	1	3
1	19	2	1	2	1	2	2	2	2	1	3	2	1	2	2	2	1	1	3	2	1	2	2	1	1	2	2	1	1	1	2	2	2	19	1	3	2	1	3	1	1	1	3	3	2	1	3	1	1
7	21	2	3	1	2	2	2	2	2	1	1	1	1	1	2	1	1	2	2	2	2	1	3	1	1	3	2	2	1	3	1	2	1	21	1	3	3	3	3	3	1	3	3	1	1	1	1	3	2
7	21	1	3	1	2	2	1	2	2	2	1	2	1	1	1	2	1	1	2	2	1	2	2	1	2	2	2	1	2	1	1	1	2	20.9283667621776	1	1	3	1	3	3	3	1	3	3	1	1	3	1	1
7	20	1	3	1	2	2	1	2	2	1	2	2	1	2	1	1	1	2	1	2	2	2	1	1	2	2	2	1	1	1	2	1	1	20	1	3	1	1	3	1	3	3	3	1	3	1	1	1	3
1	22	1	4	1	1	2	2	2	2	1	1	2	1	2	2	1	2	1	2	2	1	2	1	2	1	2	2	2	2	2	1	1	1	20.9283667621776	1	3	3	1	3	1	1	3	1	3	1	1	3	1	3
7	21	1	3	1	2	2	2	2	2	3	3	1	1	1	2	2	3	1	2	2	1	2	2	2	1	1	2	1	2	1	2	2	2	20.9283667621776	1	2	2	3	3	3	1	1	2	3	1	1	3	1	1
1	22	2	4	1	1	2	2	2	3	3	3	2	2	1	3	3	1	1	1	1	1	3	3	3	1	1	3	2	2	3	3	2	2	22	2	2	2	1	1	3	2	2	3	3	3	3	3	2	2
6	17	2	2	1	2	2	2	1	1	2	1	2	3	3	3	3	2	2	1	1	1	2	2	1	1	1	2	3	1	2	2	2	1	17	3	1	3	1	2	2	2	2	1	1	3	3	3	1	1
1	20	1	2	1	1	1	2	2	1	3	2	1	2	2	3	2	2	2	1	1	1	2	1	3	1	2	2	1	2	1	3	1	2	20.9283667621776	3	2	1	3	1	1	2	1	1	1	3	3	3	1	3
7	21	2	3	1	2	2	2	2	1	1	1	3	1	3	2	3	1	3	3	3	1	3	3	1	3	3	2	3	3	3	1	2	3	21	3	3	3	2	3	2	1	2	3	2	2	2	3	2	2
1	23	1	5	1	1	2	2	2	3	2	2	1	1	1	1	2	2	1	1	1	1	2	1	2	3	2	1	2	1	1	2	2	2	20.9283667621776	2	1	1	3	3	3	3	1	1	3	3	3	3	1	3
6	19	2	2	1	2	2	1	2	1	1	1	1	1	1	1	1	1	1	2	1	1	2	3	1	3	2	2	1	2	1	3	2	3	19	3	3	3	3	3	3	3	3	3	3	1	3	3	1	2
5	19	2	1	1	1	2	2	2	2	3	1	1	1	2	2	2	1	3	2	1	1	1	1	1	1	1	2	2	2	2	2	1	1	20.9283667621776	1	2	3	3	3	1	1	1	3	2	1	3	3	3	3
3	20	2	3	1	1	2	2	2	2	1	1	1	1	2	3	1	1	3	3	1	1	3	1	2	1	1	2	2	3	1	2	2	3	20	1	3	3	3	3	1	2	3	3	2	2	3	3	2	3
5	22	2	3	1	1	2	2	2	2	1	1	2	1	1	2	2	3	1	3	1	3	1	1	1	3	1	2	2	2	2	1	1	2	22	1	3	3	1	3	3	1	1	2	3	2	3	2	3	3
7	21	2	3	1	2	2	2	2	2	1	1	2	1	1	3	2	1	3	3	1	1	3	1	2	3	3	3	2	2	3	1	3	3	20.9283667621776	1	3	3	1	3	3	2	1	3	2	2	3	3	2	3
7	20	1	3	1	2	2	2	2	2	3	1	2	1	1	2	2	1	2	2	1	1	1	2	1	3	1	2	2	2	1	1	3	3	20	1	2	3	1	3	3	1	1	3	1	1	3	3	3	1
6	20	2	2	1	2	2	2	2	3	3	2	2	1	3	1	3	3	3	3	1	3	3	3	1	3	3	2	3	3	3	3	3	3	20	2	2	1	1	3	2	3	2	2	2	2	3	2	2	2
5	19	2	1	1	1	1	1	1	1	1	1	2	1	3	2	1	3	2	1	2	1	2	2	2	1	1	2	3	2	1	1	2	2	20.9283667621776	3	3	3	1	3	2	1	3	2	1	3	1	3	1	1
5	20	2	3	1	2	2	2	2	2	3	2	2	1	1	2	1	3	1	1	1	1	2	1	1	1	1	2	2	2	3	1	2	2	20	1	2	1	1	3	3	1	3	2	3	3	3	3	1	3
3	21	1	3	1	1	1	2	1	2	3	1	3	1	2	2	2	3	3	1	1	1	2	3	3	3	3	2	3	2	3	1	1	2	21	1	2	3	2	3	1	1	1	2	2	3	3	3	1	2
7	19	1	3	1	2	2	2	2	2	3	1	3	1	2	2	2	3	3	1	1	1	2	3	3	2	1	3	2	2	3	1	3	3	19	1	2	3	2	3	1	1	1	2	2	3	3	3	1	2
4	18	1	1	1	1	2	2	2	2	2	2	2	1	1	2	1	2	2	1	2	1	1	2	2	1	1	2	2	2	1	1	2	3	18	1	1	1	1	3	3	1	3	1	1	3	1	3	3	1
7	20	1	3	1	2	2	2	2	2	2	1	2	1	2	2	2	2	1	1	1	1	2	2	1	1	1	2	2	2	3	1	2	2	20	1	1	3	1	3	1	1	1	1	3	3	3	3	1	1
7	19	1	3	1	2	2	2	2	2	1	1	2	1	1	2	2	1	1	2	1	1	3	1	1	2	2	2	2	1	2	1	1	3	19	1	3	3	1	3	3	1	1	3	3	1	3	3	2	3
1	22	1	4	1	1	2	2	2	3	1	1	2	1	1	2	1	3	1	2	2	1	1	3	1	2	2	2	2	1	1	2	3	1	22	2	3	3	1	3	3	1	3	2	3	1	1	3	3	2
1	18	2	1	2	1	2	1	2	3	1	1	2	1	3	2	1	2	1	2	2	1	1	3	1	1	3	2	2	3	3	2	2	1	18	2	3	3	1	3	2	1	3	1	3	1	1	3	3	2
6	19	2	2	1	2	2	2	2	3	3	2	2	1	3	1	1	3	1	1	2	3	3	3	3	1	2	1	2	3	3	3	2	2	19	2	2	1	1	3	2	3	3	2	3	3	1	2	2	2
1	21	2	3	1	1	2	2	2	3	3	3	3	3	3	3	3	3	3	3	3	3	3	3	3	3	3	2	2	3	3	1	2	1	20.9283667621776	2	2	2	2	2	2	2	2	2	2	2	2	2	2	2
1	23	2	5	1	1	1	2	1	2	1	3	3	1	1	2	2	3	1	2	1	3	3	2	2	2	1	1	2	2	2	3	1	2	23	1	3	2	2	3	3	1	1	2	3	1	3	2	2	1
5	21	1	3	1	2	2	2	2	2	1	1	2	2	1	1	1	2	2	1	2	2	1	3	2	1	2	2	1	3	2	1	2	1	21	1	3	3	1	1	3	3	3	1	1	3	1	1	3	2
1	21	2	3	1	1	1	2	1	2	1	3	3	3	1	2	3	3	1	3	3	1	2	1	2	2	1	2	2	2	3	1	3	3	21	1	3	2	2	2	3	1	2	2	3	2	2	3	1	3
1	20	2	2	1	1	2	2	2	2	3	2	2	3	3	3	3	3	1	2	2	1	1	3	3	3	2	2	1	2	1	2	3	3	20.9283667621776	1	2	1	1	2	2	2	2	2	3	1	1	3	3	2
6	22	2	2	1	2	2	2	2	2	1	2	2	1	2	2	2	1	1	2	1	1	2	1	2	3	1	2	2	2	2	1	2	1	22	1	3	1	1	3	1	1	1	3	3	1	3	3	1	3
5	20	1	2	1	1	2	2	2	2	2	1	2	3	2	2	2	2	3	1	2	1	2	2	2	3	1	3	2	2	3	3	2	1	20	1	1	3	1	2	1	1	1	1	2	3	1	3	1	1
1	19	2	2	1	1	2	2	2	2	2	1	3	1	2	1	3	1	3	2	3	1	2	2	1	2	1	2	2	2	1	1	2	1	19	1	1	3	2	3	1	3	2	3	2	1	2	3	1	1
7	20	1	3	1	2	2	2	2	2	1	1	3	1	2	1	3	1	2	3	1	2	2	2	2	1	1	1	1	2	2	2	2	3	20	1	3	3	2	3	1	3	2	3	1	2	3	1	1	1
1	21	1	2	2	1	2	2	2	2	1	1	1	1	3	3	2	3	1	2	3	3	3	3	3	3	1	2	2	2	1	1	2	2	21	1	3	3	3	3	2	2	1	2	3	1	2	2	2	2
7	20	1	3	1	2	2	2	2	2	1	1	1	2	1	2	3	2	3	2	1	2	2	1	2	3	3	2	1	2	1	2	2	1	20	1	3	3	3	1	3	1	2	1	2	1	3	1	1	3
5	22	1	3	1	1	2	2	2	1	1	3	1	1	1	2	2	1	2	1	1	2	1	2	1	2	2	1	1	1	2	3	3	2	22	3	3	2	3	3	3	1	1	3	1	3	3	1	3	1
1	22	2	3	1	1	2	2	2	2	3	1	1	1	3	2	2	2	1	1	1	1	1	3	3	3	3	2	2	2	2	2	1	1	22	1	2	3	3	3	2	1	1	1	3	3	3	3	3	2
7	19	1	3	1	2	2	2	2	2	1	1	2	1	2	2	2	1	3	1	1	1	1	1	1	3	2	2	3	2	1	1	2	3	19	1	3	3	1	3	1	1	1	3	2	3	3	3	3	3
1	19	2	1	2	1	2	2	2	1	2	1	2	1	3	1	1	2	2	1	3	2	1	2	2	3	3	2	1	1	2	2	1	2	19	3	1	3	1	3	2	3	3	1	1	3	2	1	3	1
3	21	2	3	1	1	2	2	2	3	3	1	3	1	1	2	2	3	3	1	1	3	3	1	2	3	2	2	3	2	3	1	3	3	20.9283667621776	2	2	3	2	3	3	1	1	2	2	3	3	2	2	3
7	19	1	3	1	2	2	2	2	2	2	2	3	1	3	2	2	1	1	1	1	3	1	1	2	3	2	2	2	2	1	2	3	1	19	1	1	1	2	3	2	1	1	3	3	3	3	2	3	3
7	20	1	3	1	2	2	1	2	2	2	1	2	3	3	2	2	2	1	1	1	1	3	2	2	2	1	2	2	2	1	1	2	2	20	1	1	3	1	2	2	1	1	1	3	3	3	3	2	1
1	22	1	4	1	1	2	2	2	2	1	1	1	1	1	2	1	2	2	2	1	1	1	2	1	1	1	2	2	2	2	1	1	2	22	1	3	3	3	3	3	1	3	1	1	1	3	3	3	1
1	23	1	3	1	1	2	2	2	2	1	3	1	1	1	3	1	2	1	2	1	1	1	1	1	3	3	3	2	2	2	1	2	3	23	1	3	2	3	3	3	2	3	1	3	1	3	3	3	3
3	20	2	3	1	1	2	2	2	2	2	1	1	1	1	2	2	1	1	1	1	1	2	3	1	1	2	2	2	2	1	1	2	2	20	1	1	3	3	3	3	1	1	3	3	3	3	3	1	2
3	21	2	3	1	1	2	2	2	2	2	1	1	1	1	2	2	1	1	1	1	1	2	3	1	1	2	2	2	2	1	1	2	2	21	1	1	3	3	3	3	1	1	3	3	3	3	3	1	2
3	21	2	3	1	1	2	2	2	2	2	1	1	1	1	2	2	1	1	1	1	1	2	3	1	1	2	2	2	2	1	1	2	2	21	1	1	3	3	3	3	1	1	3	3	3	3	3	1	2
5	21	1	3	1	1	1	2	2	1	2	1	2	1	2	1	2	1	2	1	2	1	2	1	2	1	2	1	2	2	1	2	1	2	20.9283667621776	3	1	3	1	3	1	3	1	3	1	3	1	3	1	3
1	23	2	5	1	1	1	1	1	2	1	2	2	1	2	1	1	2	1	1	2	1	1	2	1	2	1	2	2	2	1	2	2	1	20.9283667621776	1	3	1	1	3	1	3	3	1	3	3	1	3	3	1
3	21	2	3	1	1	2	2	2	2	1	3	2	1	1	2	1	2	1	1	1	1	2	1	3	1	3	2	2	2	3	3	2	3	21	1	3	2	1	3	3	1	3	1	3	3	3	3	1	3
3	22	1	4	1	1	1	1	2	2	1	1	2	1	2	3	2	3	3	1	1	1	2	1	1	3	1	3	2	2	2	1	2	3	22	1	3	3	1	3	1	2	1	2	2	3	3	3	1	3
1	24	2	5	1	1	2	1	2	2	1	2	2	1	2	1	2	1	1	1	2	1	1	2	1	2	1	2	2	2	1	2	2	1	24	1	3	1	1	3	1	3	1	3	3	3	1	3	3	1
1	22	2	2	1	1	2	2	2	1	1	3	1	2	3	2	2	3	2	3	1	3	2	1	2	2	2	2	1	2	1	2	1	1	22	3	3	2	3	1	2	1	1	2	1	2	3	2	1	3
1	21	1	3	1	1	2	2	2	1	2	1	2	1	2	1	2	2	2	2	1	2	1	2	1	2	1	2	1	3	2	1	2	3	20.9283667621776	3	1	3	1	3	1	3	1	1	1	1	3	1	3	1
7	21	1	3	1	2	2	1	2	2	3	1	2	1	1	2	2	2	2	1	1	1	2	2	3	1	2	3	1	2	3	1	2	2	20.9283667621776	1	2	3	1	3	3	1	1	1	1	3	3	3	1	1
3	21	2	4	1	1	2	2	2	2	2	1	2	1	2	2	2	1	1	1	1	1	2	2	1	1	2	2	1	2	1	2	2	2	21	1	1	3	1	3	1	1	1	3	3	3	3	3	1	1
4	21	2	4	1	1	2	2	1	2	1	2	2	2	1	2	1	2	1	1	1	1	2	1	1	2	2	2	1	2	1	2	2	1	21	1	3	1	1	1	3	1	3	1	3	3	3	3	1	3
1	21	2	4	1	1	2	1	2	2	2	1	1	1	2	2	2	2	1	1	1	1	2	1	2	1	1	2	2	2	1	2	2	2	21	1	1	3	3	3	1	1	1	1	3	3	3	3	1	3
4	21	1	4	1	1	2	1	1	2	2	2	3	3	1	2	2	2	3	1	1	1	2	3	2	3	2	2	1	2	1	2	3	3	21	1	1	1	2	2	3	1	1	1	2	3	3	3	1	2
1	22	1	4	1	1	2	2	2	2	3	1	2	3	2	2	2	2	1	1	1	1	2	3	2	3	1	3	3	2	2	3	2	2	20.9283667621776	1	2	3	1	2	1	1	1	1	3	3	3	3	1	2
1	19	2	2	1	1	2	2	2	2	2	1	2	2	2	1	2	2	1	1	1	1	2	2	2	2	1	2	2	2	1	1	2	2	19	1	1	3	1	1	1	3	1	1	3	3	3	3	1	1
5	21	1	3	1	1	1	2	2	2	2	1	2	1	2	2	2	2	1	1	1	1	2	1	2	1	2	2	2	2	1	2	2	1	21	1	1	3	1	3	1	1	1	1	3	3	3	3	1	3
1	20	2	2	1	1	2	2	2	2	1	1	1	1	2	1	2	2	2	1	3	2	1	2	1	1	2	2	2	2	1	1	2	1	20.9283667621776	1	3	3	3	3	1	3	1	1	1	3	2	1	3	1
5	21	2	3	1	1	2	2	2	1	2	3	1	2	3	1	2	3	1	2	3	1	2	3	1	2	3	2	2	3	2	1	2	1	21	3	1	2	3	1	2	3	1	2	3	1	2	3	1	2
5	20	1	2	1	1	2	2	2	1	2	3	2	1	2	3	2	1	2	3	2	1	2	3	2	1	2	3	2	1	2	3	2	1	20.9283667621776	3	1	2	1	3	1	2	1	3	1	2	1	3	1	2
5	20	1	2	1	1	2	2	2	1	2	3	2	1	2	3	2	1	2	3	2	1	2	3	2	1	2	3	2	1	2	3	2	1	20.9283667621776	3	1	2	1	3	1	2	1	3	1	2	1	3	1	2
4	23	1	4	1	1	2	1	1	2	1	2	2	1	2	1	2	2	1	3	1	1	2	1	2	1	1	1	2	2	2	2	2	2	23	1	3	1	1	3	1	3	1	1	3	2	3	3	1	3
5	20	1	2	1	1	2	2	2	2	1	1	1	1	1	1	1	1	1	2	1	1	2	1	1	1	2	2	2	2	1	2	1	2	20.9283667621776	1	3	3	3	3	3	3	3	3	3	1	3	3	1	3
1	19	2	2	1	1	2	2	2	2	3	3	1	1	1	3	1	2	1	2	1	1	2	3	1	1	1	2	2	2	3	3	2	2	19	1	2	2	3	3	3	2	3	1	3	1	3	3	1	2
7	20	2	3	1	2	2	2	2	2	3	1	1	2	1	2	1	1	1	3	2	1	3	3	1	1	1	2	2	2	2	1	2	2	20	1	2	3	3	1	3	1	3	3	3	2	1	3	2	2
7	21	1	3	1	2	2	2	2	2	3	1	1	1	1	2	3	1	2	2	2	1	1	3	2	2	2	1	2	2	1	1	2	1	20.9283667621776	1	2	3	3	3	3	1	2	3	1	1	1	3	3	2
7	20	1	3	1	2	1	1	2	2	1	1	2	1	1	2	2	1	1	2	1	1	2	1	1	3	1	2	2	2	3	1	2	2	20	1	3	3	1	3	3	1	1	3	3	1	3	3	1	3
3	22	2	3	1	1	2	2	2	2	1	1	2	1	1	2	3	1	1	2	1	1	2	1	2	1	1	2	2	2	2	1	2	2	22	1	3	3	1	3	3	1	2	3	3	1	3	3	1	3
1	24	2	5	1	1	1	1	1	2	1	1	2	1	1	2	2	2	1	1	2	1	2	1	1	1	1	2	1	2	2	2	2	2	24	1	3	3	1	3	3	1	1	1	3	3	1	3	1	3
5	28	1	3	1	1	2	2	2	3	2	2	1	2	3	2	1	3	3	1	2	3	2	2	1	1	1	2	2	2	3	2	1	2	28	2	1	1	3	1	2	1	3	2	2	3	1	2	1	1
7	19	2	3	1	2	2	2	2	2	1	1	2	1	2	2	2	2	1	2	1	1	2	2	1	2	1	2	2	2	2	1	2	1	19	1	3	3	1	3	1	1	1	1	3	1	3	3	1	1
7	21	2	3	1	2	2	2	2	2	1	1	2	1	2	2	2	2	1	2	2	1	1	1	1	1	1	2	2	2	2	1	2	2	21	1	3	3	1	3	1	1	1	1	3	1	1	3	3	3
6	20	2	2	1	2	2	2	2	3	2	2	3	2	3	2	3	1	2	3	3	2	3	1	2	3	2	3	3	2	1	1	2	3	20	2	1	1	2	1	2	1	2	3	1	2	2	1	2	3
1	21	2	2	1	1	2	2	2	2	3	1	1	1	1	3	1	3	3	2	1	2	3	1	2	1	2	3	1	2	1	2	2	2	21	1	2	3	3	3	3	2	3	2	2	1	3	1	2	3
7	20	2	3	1	2	2	2	2	2	1	1	2	1	3	3	2	1	1	3	2	1	2	3	1	2	2	2	2	2	1	1	2	1	20	1	3	3	1	3	2	2	1	3	3	2	1	3	1	2
7	20	2	3	1	2	2	2	2	2	3	3	2	3	2	2	2	3	1	3	2	1	2	3	2	2	1	2	2	2	2	1	2	1	20	1	2	2	1	2	1	1	1	2	3	2	1	3	1	2
1	23	1	5	1	1	2	1	2	2	1	1	2	1	2	2	2	1	1	2	2	1	2	1	1	2	1	2	2	2	2	1	1	2	23	1	3	3	1	3	1	1	1	3	3	1	1	3	1	3
7	20	1	3	1	2	1	2	2	2	2	1	1	1	2	2	1	2	1	2	1	2	2	1	2	2	2	2	1	2	2	2	1	1	20	1	1	3	3	3	1	1	3	1	3	1	3	1	1	3
1	21	1	4	1	1	1	1	2	2	2	1	2	1	1	2	2	1	1	1	2	2	2	1	2	2	2	2	1	1	2	2	2	1	21	1	1	3	1	3	3	1	1	3	3	3	1	1	1	3
7	21	1	3	1	2	2	2	2	2	1	1	2	3	2	2	2	1	2	2	1	2	2	1	2	1	2	2	2	1	1	2	2	1	21	1	3	3	1	2	1	1	1	3	1	1	3	1	1	3
1	20	1	2	1	1	2	2	2	2	3	1	3	3	3	1	2	1	1	2	2	2	2	1	2	2	2	2	3	1	2	1	2	3	20	1	2	3	2	2	2	3	1	3	3	1	1	1	1	3
1	20	2	2	1	1	2	1	1	2	3	1	2	1	2	2	2	2	3	1	1	1	1	1	1	1	1	2	2	2	2	1	2	2	20	1	2	3	1	3	1	1	1	1	2	3	3	3	3	3
7	20	1	3	1	2	1	2	2	2	2	1	1	1	1	2	2	1	1	1	1	1	3	2	1	1	1	2	2	2	3	2	2	2	20	1	1	3	3	3	3	1	1	3	3	3	3	3	2	1
3	20	1	4	1	1	2	1	1	2	1	1	2	1	1	2	1	1	3	1	1	1	2	1	1	2	2	1	2	2	1	2	2	1	20	1	3	3	1	3	3	1	3	3	2	3	3	3	1	3
7	20	2	3	1	2	2	2	2	2	2	3	3	1	1	3	3	1	3	3	1	1	3	1	1	1	3	3	3	2	3	2	2	2	20	1	1	2	2	3	3	2	2	3	2	2	3	3	2	3
4	20	1	1	1	1	2	2	2	2	1	1	3	1	1	2	2	3	1	1	1	1	2	1	2	3	3	2	2	2	1	3	2	2	20	1	3	3	2	3	3	1	1	2	3	3	3	3	1	3
7	21	2	3	1	2	2	2	2	2	3	1	2	1	1	2	2	3	3	3	1	1	3	2	2	3	3	2	2	2	2	1	3	3	20.9283667621776	1	2	3	1	3	3	1	1	2	2	2	3	3	2	1
4	21	1	4	1	1	2	1	1	2	3	1	2	1	1	2	2	3	3	1	2	1	1	1	3	3	1	2	2	2	1	3	2	2	21	1	2	3	1	3	3	1	1	2	2	3	1	3	3	3
7	19	2	3	1	2	2	2	2	2	3	1	2	1	3	2	2	3	3	1	1	1	2	1	3	1	3	2	3	2	3	3	2	2	19	1	2	3	1	3	2	1	1	2	2	3	3	3	1	3
1	20	2	2	2	1	2	2	2	2	2	1	2	3	2	3	2	3	3	1	1	1	2	2	1	1	3	2	3	2	1	2	2	2	20	1	1	3	1	2	1	2	1	2	2	3	3	3	1	1
1	23	1	4	1	1	1	1	2	2	2	1	3	1	2	2	2	3	1	3	1	3	3	3	1	2	3	3	2	3	2	1	2	2	23	1	1	3	2	3	1	1	1	2	3	2	3	2	2	2
1	21	1	3	1	1	2	2	2	2	1	1	1	1	1	2	2	2	3	3	3	1	2	2	1	2	1	2	2	3	1	3	2	2	21	1	3	3	3	3	3	1	1	1	2	2	2	3	1	1
7	21	2	3	1	2	2	2	2	2	1	3	1	3	3	2	3	3	3	3	2	1	3	1	3	3	2	2	2	2	3	1	3	3	21	1	3	2	3	2	2	1	2	2	2	2	1	3	2	3
5	19	2	1	1	1	1	1	1	2	2	3	2	1	2	3	3	2	2	1	2	2	1	2	3	3	2	1	2	1	2	1	2	2	20.9283667621776	1	1	2	1	3	1	2	2	1	1	3	1	1	3	1
7	21	1	3	1	2	2	2	2	2	3	2	2	3	1	2	2	2	1	2	1	1	2	3	3	2	1	2	2	3	1	2	2	2	20.9283667621776	1	2	1	1	2	3	1	1	1	3	1	3	3	1	2
1	24	2	5	1	1	2	2	1	2	3	1	3	1	1	2	1	1	1	3	2	1	2	1	1	1	2	2	2	2	2	1	3	2	24	1	2	3	2	3	3	1	3	3	3	2	1	3	1	3
1	23	2	5	1	1	1	2	1	2	3	3	2	1	3	3	3	1	3	3	3	3	2	3	1	1	3	2	2	2	3	3	2	3	20.9283667621776	1	2	2	1	3	2	2	2	3	2	2	2	2	1	2
7	23	1	3	1	2	2	1	2	2	2	1	1	1	2	3	2	1	3	2	3	1	2	2	1	3	2	1	2	1	2	3	2	2	23	1	1	3	3	3	1	2	1	3	2	1	2	3	1	1
7	19	1	3	1	2	2	2	2	2	3	3	2	3	3	2	1	3	2	2	2	1	3	2	1	1	3	1	2	2	2	1	2	2	19	1	2	2	1	2	2	1	3	2	1	1	1	3	2	1
7	21	1	3	1	2	2	2	2	2	1	2	2	3	3	1	2	1	2	3	1	2	2	2	2	1	3	3	2	2	2	2	3	1	21	1	3	1	1	2	2	3	1	3	1	2	3	1	1	1
7	20	1	3	1	2	2	2	2	2	3	2	2	2	2	2	2	2	1	3	1	2	2	2	2	3	3	1	2	2	2	2	2	3	20	1	2	1	1	1	1	1	1	1	3	2	3	1	1	1
1	23	2	5	1	1	1	1	2	2	3	3	3	1	3	3	1	3	3	3	2	3	2	3	1	1	3	2	2	2	3	3	2	3	23	1	2	2	2	3	2	2	3	2	2	2	1	2	1	2
3	21	1	3	1	1	2	2	2	2	1	2	3	1	2	1	1	1	1	2	2	1	2	1	2	2	2	2	2	2	1	1	2	3	20.9283667621776	1	3	1	2	3	1	3	3	3	3	1	1	3	1	3
7	20	1	3	1	2	2	1	2	2	3	1	2	2	1	2	2	2	3	2	2	1	2	1	2	3	1	2	2	2	1	2	2	3	20	1	2	3	1	1	3	1	1	1	2	1	1	3	1	3
3	21	1	3	1	1	2	2	2	1	1	1	1	1	1	2	2	2	1	1	1	1	1	1	1	1	2	2	2	2	1	2	2	2	21	3	3	3	3	3	3	1	1	1	3	3	3	3	3	3
4	18	1	1	1	1	2	2	2	2	1	3	2	1	1	2	3	3	2	1	1	1	1	1	2	2	1	2	2	2	1	1	2	2	18	1	3	2	1	3	3	1	2	2	1	3	3	3	3	3
4	21	1	2	1	1	2	2	2	2	3	1	1	2	2	2	3	1	1	1	1	1	1	1	2	1	1	2	2	2	2	2	2	2	21	1	2	3	3	1	1	1	2	3	3	3	3	3	3	3
4	19	1	1	1	1	2	1	2	3	1	1	1	1	1	2	1	1	2	2	1	1	1	1	2	2	2	2	2	1	2	1	2	1	20.9283667621776	2	3	3	3	3	3	1	3	3	1	1	3	3	3	3
7	20	2	3	1	2	2	2	2	2	3	3	1	1	3	3	3	3	2	3	1	1	1	3	2	1	2	2	2	2	3	1	3	2	20	1	2	2	3	3	2	2	2	2	1	2	3	3	3	2
7	20	2	3	1	2	2	2	2	2	1	1	2	1	2	2	2	3	1	1	1	1	3	3	2	2	2	2	2	2	1	1	2	2	20	1	3	3	1	3	1	1	1	2	3	3	3	3	2	2
1	20	2	2	2	1	2	2	2	2	1	1	2	1	1	1	2	1	2	2	1	1	1	2	1	1	2	2	2	2	1	1	2	2	20.9283667621776	1	3	3	1	3	3	3	1	3	1	1	3	3	3	1
7	20	2	3	1	2	2	2	2	2	2	1	1	1	1	2	1	1	1	1	1	1	2	1	1	1	2	2	2	2	2	1	2	2	20	1	1	3	3	3	3	1	3	3	3	3	3	3	1	3
3	21	2	4	1	1	1	1	1	1	1	1	1	1	1	2	2	1	2	2	2	1	1	1	1	1	2	2	2	1	1	2	2	2	21	3	3	3	3	3	3	1	1	3	1	1	1	3	3	3
7	19	2	3	1	2	2	2	2	2	3	2	2	1	1	2	3	3	1	3	1	1	3	1	1	2	2	2	1	2	2	2	1	2	19	1	2	1	1	3	3	1	2	2	3	2	3	3	2	3
3	20	2	3	1	1	2	2	2	2	1	1	2	1	2	2	2	2	1	1	1	1	2	1	1	1	2	2	2	2	2	1	2	2	20	1	3	3	1	3	1	1	1	1	3	3	3	3	1	3
7	21	2	3	1	2	2	2	2	2	3	1	2	2	1	3	2	3	1	1	1	1	2	1	2	1	2	2	1	2	2	2	2	2	21	1	2	3	1	1	3	2	1	2	3	3	3	3	1	3
1	22	1	5	1	1	1	1	1	2	3	1	2	3	2	2	3	1	2	1	1	1	2	1	2	3	2	2	3	2	1	1	2	2	22	1	2	3	1	2	1	1	2	3	1	3	3	3	1	3
1	20	2	3	1	1	1	1	2	2	3	3	2	3	1	2	2	3	1	1	1	1	2	3	2	1	2	3	2	2	2	2	2	3	20	1	2	2	1	2	3	1	1	2	3	3	3	3	1	2
1	22	2	4	1	1	2	2	2	2	2	1	1	1	2	2	2	2	2	1	1	2	1	1	2	1	1	2	2	2	1	2	2	2	22	1	1	3	3	3	1	1	1	1	1	3	3	1	3	3
1	20	2	3	1	1	2	2	2	2	3	2	2	2	2	2	2	2	1	3	1	1	3	1	2	3	2	3	2	2	1	2	2	2	20	1	2	1	1	1	1	1	1	1	3	2	3	3	2	3
1	20	2	2	1	1	2	2	2	2	1	1	2	1	1	2	1	3	2	2	1	1	3	1	2	2	2	2	2	2	1	1	2	1	20	1	3	3	1	3	3	1	3	2	1	1	3	3	2	3
1	20	1	2	1	1	1	1	2	2	3	3	2	3	1	3	2	3	3	1	3	1	2	1	1	2	2	2	3	2	3	1	3	2	20.9283667621776	1	2	2	1	2	3	2	1	2	2	3	2	3	1	3
1	20	2	2	1	1	2	2	2	2	3	1	3	2	2	2	3	1	2	3	1	2	1	3	1	2	1	1	2	2	2	1	2	2	20	1	2	3	2	1	1	1	2	3	1	2	3	1	3	2
7	19	2	3	1	2	2	2	2	2	3	2	2	3	1	2	3	2	1	2	1	1	3	3	2	3	2	2	3	2	3	2	2	3	19	1	2	1	1	2	3	1	2	1	3	1	3	3	2	2
3	21	1	3	1	1	2	2	2	2	1	1	2	1	3	3	1	2	3	2	1	1	2	1	1	3	3	3	2	2	3	3	2	2	21	1	3	3	1	3	2	2	3	1	2	1	3	3	1	3
7	20	2	3	1	2	2	2	2	2	3	1	1	1	1	1	2	2	1	2	1	1	2	2	2	2	1	2	2	2	2	1	2	2	20	1	2	3	3	3	3	3	1	1	3	1	3	3	1	1
3	22	1	4	1	1	2	1	1	2	1	2	1	2	1	2	1	1	1	2	1	1	2	1	2	1	2	2	1	2	2	2	2	2	20.9283667621776	1	3	1	3	1	3	1	3	3	3	1	3	3	1	3
3	21	1	4	1	1	2	1	2	2	1	2	1	2	1	2	1	1	1	2	1	1	2	1	2	1	2	2	1	2	2	2	2	2	21	1	3	1	3	1	3	1	3	3	3	1	3	3	1	3
7	20	2	3	1	2	2	2	2	2	3	2	1	1	3	1	2	2	1	3	3	2	1	1	2	3	3	2	2	2	3	3	2	2	20	1	2	1	3	3	2	3	1	1	3	2	2	1	3	3
7	20	1	3	1	2	2	2	2	2	3	2	2	2	1	2	3	3	1	2	1	1	2	2	2	2	2	2	2	2	1	1	2	2	20	1	2	1	1	1	3	1	2	2	3	1	3	3	1	1
5	21	1	3	1	1	1	2	2	2	2	2	2	1	2	1	2	2	2	1	3	2	3	3	2	2	1	2	1	2	2	2	2	1	20.9283667621776	1	1	1	1	3	1	3	1	1	1	3	2	1	2	2
6	20	2	2	1	2	1	1	2	2	1	2	2	2	1	2	2	2	2	2	3	3	1	1	2	1	1	2	2	2	1	2	2	2	20	1	3	1	1	1	3	1	1	1	1	1	2	2	3	3
1	20	2	2	1	1	2	2	2	2	1	1	2	1	2	2	2	1	3	2	3	1	2	1	1	3	2	2	1	2	1	2	2	2	20	1	3	3	1	3	1	1	1	3	2	1	2	3	1	3
1	21	2	3	1	1	2	2	2	2	2	3	2	2	1	2	2	2	2	2	2	2	1	2	3	2	1	2	1	2	2	3	3	2	21	1	1	2	1	1	3	1	1	1	1	1	1	1	3	1
1	23	2	5	1	1	1	2	1	1	1	2	1	1	2	2	3	2	3	2	1	3	3	3	1	2	2	3	3	2	3	3	2	2	20.9283667621776	3	3	1	3	3	1	1	2	1	2	1	3	2	2	2
5	20	1	1	1	1	2	2	2	2	1	1	3	1	2	2	2	1	3	2	1	1	1	3	2	2	2	2	2	2	1	1	2	2	20	1	3	3	2	3	1	1	1	3	2	1	3	3	3	2
4	19	1	1	1	1	2	2	2	2	1	1	2	1	2	2	2	2	2	2	1	1	1	2	1	3	2	2	1	2	2	2	2	1	19	1	3	3	1	3	1	1	1	1	1	1	3	3	3	1
3	21	2	4	1	1	2	1	2	2	2	1	2	1	2	2	2	1	1	1	1	1	2	2	1	3	2	2	2	2	2	1	2	2	21	1	1	3	1	3	1	1	1	3	3	3	3	3	1	1
7	22	2	3	1	2	2	2	2	2	1	3	2	1	2	2	2	3	1	1	1	1	2	2	2	3	2	2	3	2	2	3	2	2	22	1	3	2	1	3	1	1	1	2	3	3	3	3	1	1
7	20	1	3	1	2	1	1	1	2	2	3	2	1	3	2	2	2	1	1	3	1	3	1	3	2	2	3	3	2	2	3	2	2	20	1	1	2	1	3	2	1	1	1	3	3	2	3	2	3
4	21	2	3	1	1	1	2	2	2	3	1	2	2	3	2	2	2	2	3	3	1	1	1	3	2	1	2	2	2	3	1	2	2	21	1	2	3	1	1	2	1	1	1	1	2	2	3	3	3
4	21	2	4	1	1	1	2	2	2	3	1	2	2	3	2	2	2	2	3	3	1	1	1	3	2	1	2	2	2	3	1	2	2	21	1	2	3	1	1	2	1	1	1	1	2	2	3	3	3
1	19	2	1	2	1	2	2	2	1	2	1	2	2	1	1	1	2	3	1	2	3	2	2	1	2	2	2	2	1	2	1	2	2	20.9283667621776	3	1	3	1	1	3	3	3	1	2	3	1	2	1	1
1	20	2	3	1	1	1	1	1	2	3	1	2	1	1	2	1	2	3	3	1	3	3	3	2	3	3	2	2	2	3	3	2	2	20	1	2	3	1	3	3	1	3	1	2	2	3	2	2	2
7	19	1	3	1	2	2	2	2	2	3	3	1	3	3	2	2	2	3	1	3	1	2	2	1	3	2	2	3	2	2	1	2	2	19	1	2	2	3	2	2	1	1	1	2	3	2	3	1	1
1	21	2	2	1	1	2	2	2	2	3	2	3	3	2	2	2	3	1	3	1	1	2	1	1	3	2	2	2	2	1	2	2	2	21	1	2	1	2	2	1	1	1	2	3	2	3	3	1	3
1	19	2	1	2	1	1	1	2	2	3	1	2	1	2	2	2	2	1	1	3	1	2	1	2	3	2	2	2	2	1	2	2	2	20.9283667621776	1	2	3	1	3	1	1	1	1	3	3	2	3	1	3
7	20	1	3	1	2	2	2	2	2	3	2	3	2	1	2	3	1	1	2	1	1	2	1	1	3	2	2	2	2	2	2	2	1	20	1	2	1	2	1	3	1	2	3	3	1	3	3	1	3
1	24	1	2	1	1	2	2	2	2	1	1	2	1	2	2	2	3	3	3	3	1	2	1	3	1	3	3	2	2	2	2	2	2	24	1	3	3	1	3	1	1	1	2	2	2	2	3	1	3
7	21	2	3	1	2	2	2	2	2	1	1	2	1	2	2	2	2	3	2	1	1	2	3	3	3	2	2	3	2	3	3	2	2	21	1	3	3	1	3	1	1	1	1	2	1	3	3	1	2
7	21	1	3	1	2	2	1	2	2	1	2	2	2	1	2	2	2	1	2	1	1	2	2	1	2	2	2	2	2	2	3	2	1	21	1	3	1	1	1	3	1	1	1	3	1	3	3	1	1
1	22	2	3	1	1	2	2	2	2	1	1	2	1	2	2	2	1	3	3	3	2	3	1	2	3	2	2	2	2	1	3	2	2	22	1	3	3	1	3	1	1	1	3	2	2	2	1	2	3
7	20	2	3	1	2	2	2	2	2	1	1	2	2	2	2	2	2	2	2	1	2	2	2	2	1	3	2	2	2	2	2	3	3	20	1	3	3	1	1	1	1	1	1	1	1	3	1	1	1
3	22	2	4	1	1	2	1	1	2	3	1	1	1	1	2	3	1	3	3	2	2	2	1	1	2	2	2	2	2	1	1	2	2	22	1	2	3	3	3	3	1	2	3	2	2	1	1	1	3
7	20	2	3	1	2	2	2	2	3	1	3	2	2	2	1	3	2	2	1	1	1	3	1	1	2	3	2	3	2	3	2	3	2	20	2	3	2	1	1	1	3	2	1	1	3	3	3	2	3
1	21	2	2	2	1	2	2	2	2	2	2	2	2	2	1	2	1	2	1	1	1	1	1	1	1	2	2	2	2	1	2	2	2	21	1	1	1	1	1	1	3	1	3	1	3	3	3	3	3
6	21	2	2	1	2	1	1	2	2	3	3	1	1	1	2	2	2	3	1	1	1	3	2	2	3	2	2	1	2	2	2	2	2	21	1	2	2	3	3	3	1	1	1	2	3	3	3	2	1
7	21	1	3	1	2	2	2	2	2	3	2	3	1	2	2	2	1	2	1	1	3	1	1	2	2	2	1	2	2	2	1	2	2	21	1	2	1	2	3	1	1	1	3	1	3	3	2	3	3
7	21	1	3	1	2	2	1	1	2	1	1	2	1	1	1	1	2	1	1	1	1	2	2	1	1	2	2	2	2	2	2	2	2	21	1	3	3	1	3	3	3	3	1	3	3	3	3	1	1
1	22	2	2	2	1	2	2	2	2	2	1	1	1	1	2	2	1	1	1	1	1	2	3	1	2	2	2	2	2	2	1	2	2	22	1	1	3	3	3	3	1	1	3	3	3	3	3	1	2
3	22	1	4	1	1	2	2	1	3	1	1	1	1	1	2	2	3	1	1	3	1	2	3	2	2	3	2	2	3	2	2	2	2	22	2	3	3	3	3	3	1	1	2	3	3	2	3	1	2
7	21	1	3	1	2	2	2	2	2	1	1	2	1	1	2	2	1	1	2	1	1	1	2	2	2	2	2	1	2	2	2	2	2	20.9283667621776	1	3	3	1	3	3	1	1	3	3	1	3	3	3	1
4	17	1	1	1	1	2	2	2	2	2	1	1	1	2	2	1	2	2	2	1	1	1	2	1	2	2	1	2	2	2	2	2	1	17	1	1	3	3	3	1	1	3	1	1	1	3	3	3	1
1	23	1	5	1	1	2	1	2	2	2	1	2	1	2	2	2	2	2	2	1	1	1	1	2	1	2	2	1	2	2	2	2	2	20.9283667621776	1	1	3	1	3	1	1	1	1	1	1	3	3	3	3
3	21	2	3	1	1	2	2	2	2	1	3	1	3	2	2	1	1	1	1	3	1	2	1	2	2	2	2	2	2	2	1	2	2	20.9283667621776	1	3	2	3	2	1	1	3	3	3	3	2	3	1	3
1	23	1	3	1	1	2	2	2	3	3	2	2	1	1	2	2	1	1	3	3	1	2	3	1	3	2	2	3	2	2	2	2	2	23	2	2	1	1	3	3	1	1	3	3	2	2	3	1	2
7	22	2	3	1	2	2	2	2	2	1	2	2	2	2	3	3	3	1	1	3	1	2	1	1	1	2	2	2	2	2	2	2	2	22	1	3	1	1	1	1	2	2	2	3	3	2	3	1	3
7	21	1	3	1	2	2	2	2	2	3	1	2	1	1	2	1	3	1	1	2	1	2	1	2	1	2	2	2	2	2	2	2	2	21	1	2	3	1	3	3	1	3	2	3	3	1	3	1	3
7	20	1	3	1	2	2	2	2	2	1	1	1	1	2	3	2	2	1	2	1	1	2	1	2	2	1	2	2	2	2	2	2	2	20	1	3	3	3	3	1	2	1	1	3	1	3	3	1	3
1	22	2	3	1	1	2	2	1	2	1	1	2	1	1	2	2	2	1	3	3	1	2	3	3	3	2	2	3	2	2	2	2	2	22	1	3	3	1	3	3	1	1	1	3	2	2	3	1	2
4	20	2	3	1	1	2	2	2	1	1	1	2	2	2	1	2	1	2	2	2	1	2	1	2	1	2	1	2	2	2	2	2	2	20	3	3	3	1	1	1	3	1	3	1	1	1	3	1	3
7	21	1	3	1	2	2	2	2	2	2	2	1	1	2	2	2	2	1	1	2	1	2	2	1	2	2	2	3	2	3	2	2	2	20.9283667621776	1	1	1	3	3	1	1	1	1	3	3	1	3	1	1
3	22	2	4	1	1	1	2	2	2	2	1	2	1	2	2	2	1	1	1	2	2	1	3	2	2	2	2	2	2	1	2	2	2	22	1	1	3	1	3	1	1	1	3	3	3	1	1	3	2
7	21	2	3	1	2	2	2	2	2	1	1	1	1	3	2	2	2	2	2	3	1	2	2	2	2	2	2	2	2	2	1	2	1	21	1	3	3	3	3	2	1	1	1	1	1	2	3	1	1
4	21	1	4	1	1	1	1	2	1	3	3	3	3	3	2	2	2	2	3	2	2	2	3	3	2	2	2	2	2	3	3	1	2	21	3	2	2	2	2	2	1	1	1	1	2	1	1	1	2
1	20	1	2	1	1	2	2	2	2	3	1	2	3	2	1	3	2	2	2	3	3	2	2	1	2	3	2	1	2	2	2	3	2	20.9283667621776	1	2	3	1	2	1	3	2	1	1	1	2	2	1	1
1	24	2	5	1	1	2	2	2	2	2	3	2	3	3	2	1	1	2	1	1	1	1	1	2	2	2	3	1	2	2	2	2	2	24	1	1	2	1	2	2	1	3	3	1	3	3	3	3	3
7	21	2	3	1	2	2	2	2	2	1	1	2	1	3	2	2	3	2	1	1	1	3	2	2	2	1	2	2	2	3	2	2	2	20.9283667621776	1	3	3	1	3	2	1	1	2	1	3	3	3	2	1
7	20	1	3	1	2	2	2	2	2	1	1	2	1	1	2	2	2	2	1	1	1	3	3	2	3	2	2	2	2	3	2	2	3	20	1	3	3	1	3	3	1	1	1	1	3	3	3	2	2
7	19	1	3	1	2	2	2	2	2	3	2	3	2	1	2	3	1	2	1	1	1	2	1	1	3	2	2	2	2	2	2	2	1	19	1	2	1	2	1	3	1	2	3	1	3	3	3	1	3
4	20	1	1	1	1	2	2	2	2	3	3	2	3	2	2	2	2	3	1	1	1	2	3	3	2	2	2	3	2	3	2	2	2	20	1	2	2	1	2	1	1	1	1	2	3	3	3	1	2
7	21	1	3	1	2	1	2	1	2	2	2	2	1	3	2	2	2	1	1	1	1	2	1	2	2	2	2	2	2	2	3	2	2	21	1	1	1	1	3	2	1	1	1	3	3	3	3	1	3
7	20	1	3	1	2	1	1	1	1	1	1	2	2	1	2	1	3	3	3	2	1	2	2	3	2	2	2	1	2	2	2	2	2	20	3	3	3	1	1	3	1	3	2	2	2	1	3	1	1
1	21	2	3	1	1	1	2	1	2	2	2	2	2	2	2	2	2	3	3	1	1	2	2	1	3	2	2	2	2	2	2	3	2	21	1	1	1	1	1	1	1	1	1	2	2	3	3	1	1
1	21	2	3	1	1	1	1	1	2	2	2	2	2	2	2	2	2	3	3	1	1	2	2	1	3	2	2	2	2	2	2	3	2	21	1	1	1	1	1	1	1	1	1	2	2	3	3	1	1
3	22	2	3	1	1	2	2	2	2	3	1	2	1	2	2	2	1	3	3	3	1	2	2	3	2	3	2	2	2	2	3	2	2	22	1	2	3	1	3	1	1	1	3	2	2	2	3	1	1
1	24	2	5	1	1	2	2	2	2	2	1	3	1	2	2	3	2	2	3	2	1	3	3	3	1	3	2	2	2	2	2	2	2	24	1	1	3	2	3	1	1	2	1	1	2	1	3	2	2
1	22	2	5	1	1	2	2	2	2	2	2	3	1	2	2	3	2	2	3	2	1	3	3	3	1	3	2	2	2	2	2	2	2	22	1	1	1	2	3	1	1	2	1	1	2	1	3	2	2
5	20	2	3	1	1	2	2	2	2	2	1	2	1	3	2	2	3	1	2	3	1	2	3	2	3	2	2	2	2	2	2	2	2	20	1	1	3	1	3	2	1	1	2	3	1	2	3	1	2
1	23	2	5	1	1	2	2	2	2	2	2	3	1	2	2	3	2	2	2	2	1	3	3	3	1	3	2	2	2	2	2	2	2	23	1	1	1	2	3	1	1	2	1	1	1	1	3	2	2
1	22	2	4	1	1	2	2	2	2	1	1	2	1	3	3	2	2	3	2	2	1	2	1	2	2	1	2	2	2	2	2	2	2	22	1	3	3	1	3	2	2	1	1	2	1	1	3	1	3
1	23	2	4	1	1	2	2	2	2	1	1	2	1	1	2	2	2	3	2	2	1	2	1	2	2	1	2	2	2	2	2	2	2	23	1	3	3	1	3	3	1	1	1	2	1	1	3	1	3
7	20	2	3	1	2	2	2	2	2	3	1	2	1	3	2	2	2	1	2	3	3	2	2	3	2	2	2	2	2	2	3	2	2	20	1	2	3	1	3	2	1	1	1	3	1	2	2	1	1
1	24	2	5	1	1	1	1	2	3	1	1	2	1	3	2	2	1	2	1	1	1	1	1	1	3	2	2	2	2	2	3	2	2	24	2	3	3	1	3	2	1	1	3	1	3	3	3	3	3
1	24	2	5	1	1	1	1	1	3	1	1	2	1	3	2	2	1	2	1	1	1	1	1	1	3	2	2	2	2	2	3	2	2	24	2	3	3	1	3	2	1	1	3	1	3	3	3	3	3
7	20	2	3	1	2	2	2	2	2	1	1	1	1	1	1	1	2	2	1	1	1	1	1	1	2	2	2	2	2	1	2	2	2	20	1	3	3	3	3	3	3	3	1	1	3	3	3	3	3
3	23	1	3	1	1	2	2	2	2	2	1	1	2	1	1	2	2	2	1	1	1	1	2	2	2	2	2	2	2	2	1	2	2	23	1	1	3	3	1	3	3	1	1	1	3	3	3	3	1
1	21	2	4	1	1	2	1	2	2	2	1	2	1	2	2	2	2	1	1	1	1	2	2	1	2	2	2	2	2	2	2	2	2	21	1	1	3	1	3	1	1	1	1	3	3	3	3	1	1
3	22	1	4	1	1	1	1	1	2	2	1	2	1	2	2	2	2	3	1	1	1	2	1	2	2	2	2	2	2	2	2	3	2	20.9283667621776	1	1	3	1	3	1	1	1	1	2	3	3	3	1	3
5	21	2	3	1	1	1	1	1	2	3	2	2	1	2	2	2	2	2	1	1	1	2	2	2	1	2	2	2	2	2	2	2	2	20.9283667621776	1	2	1	1	3	1	1	1	1	1	3	3	3	1	1
4	22	2	4	1	1	1	1	1	2	1	1	2	3	1	2	2	2	2	1	3	1	2	2	2	3	2	2	2	2	3	2	2	2	22	1	3	3	1	2	3	1	1	1	1	3	2	3	1	1
1	21	2	2	1	1	2	2	2	2	1	1	2	1	1	2	1	1	1	2	1	1	2	2	1	2	2	2	2	2	2	2	2	2	21	1	3	3	1	3	3	1	3	3	3	1	3	3	1	1
7	21	1	3	1	2	2	2	2	2	1	1	2	1	1	2	2	1	2	2	1	1	2	2	1	2	2	2	2	2	2	1	2	2	21	1	3	3	1	3	3	1	1	3	1	1	3	3	1	1
4	21	1	2	1	1	2	2	2	2	1	1	1	2	2	2	2	1	2	2	1	1	2	1	2	2	2	2	2	2	1	2	2	2	21	1	3	3	3	1	1	1	1	3	1	1	3	3	1	3
7	20	1	3	1	2	1	2	2	2	1	1	2	1	2	2	2	2	3	2	1	1	2	2	2	2	2	3	2	2	2	2	2	2	20	1	3	3	1	3	1	1	1	1	2	1	3	3	1	1
1	23	2	5	1	1	2	2	2	2	2	2	3	1	2	2	3	2	3	2	1	3	3	3	1	3	2	2	2	2	2	2	2	2	23	1	1	1	2	3	1	1	2	1	2	1	3	2	2	2
7	20	1	3	1	2	1	1	1	2	3	2	2	2	1	2	2	2	1	3	3	1	2	2	3	2	2	2	2	2	2	2	2	2	20	1	2	1	1	1	3	1	1	1	3	2	2	3	1	1
7	20	2	3	1	2	2	2	1	2	2	2	2	2	1	2	2	2	2	2	1	2	1	2	3	2	2	1	2	2	2	2	2	2	20	1	1	1	1	1	3	1	1	1	1	1	3	1	3	1
7	19	1	3	1	2	1	1	1	2	2	2	2	3	3	2	2	2	3	1	2	1	2	3	2	2	2	2	2	2	2	3	2	2	19	1	1	1	1	2	2	1	1	1	2	3	1	3	1	2
1	22	2	4	1	1	2	2	2	2	2	2	2	2	2	2	2	2	1	1	2	1	2	1	2	2	2	2	2	2	2	2	2	2	22	1	1	1	1	1	1	1	1	1	3	3	1	3	1	3
3	20	2	3	1	1	1	2	1	2	1	1	2	1	2	2	2	2	3	3	2	1	2	1	2	2	2	2	2	2	2	3	2	2	20	1	3	3	1	3	1	1	1	1	2	2	1	3	1	3
7	20	2	3	1	2	2	2	2	2	1	2	2	2	1	2	2	2	1	2	2	1	2	1	2	2	2	2	2	2	2	2	2	2	20	1	3	1	1	1	3	1	1	1	3	1	1	3	1	3
5	21	1	3	1	1	2	2	2	3	2	1	2	1	1	2	2	2	3	1	2	1	2	2	2	2	2	2	2	2	2	2	2	2	21	2	1	3	1	3	3	1	1	1	2	3	1	3	1	1
1	22	2	5	1	1	1	2	2	2	3	1	2	3	2	2	3	2	3	3	1	1	2	2	3	2	2	2	2	2	2	2	2	2	22	1	2	3	1	2	1	1	2	1	2	2	3	3	1	1
1	23	2	5	1	1	2	1	2	2	1	2	1	3	1	2	2	2	2	3	2	1	3	3	1	3	2	2	2	2	2	2	2	2	23	1	3	1	3	2	3	1	1	1	1	2	1	3	2	2
7	20	1	3	1	2	2	2	2	2	1	2	2	2	2	2	2	2	2	1	1	1	2	1	2	2	2	2	2	2	2	2	2	2	20	1	3	1	1	1	1	1	1	1	1	3	3	3	1	3
4	22	1	4	1	1	2	1	2	1	3	3	3	3	3	2	2	2	2	3	2	2	2	3	3	2	2	2	2	2	2	2	2	2	22	3	2	2	2	2	2	1	1	1	1	2	1	1	1	2
1	22	2	3	1	1	2	2	2	3	2	2	2	2	2	2	2	2	2	2	2	2	2	2	2	2	2	2	2	2	2	2	2	2	22	2	1	1	1	1	1	1	1	1	1	1	1	1	1	1
1	22	2	4	1	1	2	2	2	2	2	2	2	2	2	2	2	2	2	2	2	2	2	2	2	2	2	2	2	2	2	2	2	2	22	1	1	1	1	1	1	1	1	1	1	1	1	1	1	1
[truncated: 16 more columns]
